# Supplementary material for: 4-Bromo-N-phenyl­aniline
Source: Acta Crystallogr Sect E Struct Rep Online. 2011 Mar 26;67(Pt 4):o976. doi: 10.1107/S160053681101052X (PMC3099920; doi:10.1107/S160053681101052X)
Supplement: Supplementary file 1 [file e-67-0o976-sup1.cif]

##############################################################################
###                                                                        ###
###        Electronic paper (Acta Crystallographica Section E)             ###
###                                                                        ###
##############################################################################
#                                                                            #
# This CIF contains the data in a paper accepted for publication in Acta     #
# Crystallographica Section E. It conforms to the requirements of Notes      #
# for Authors for Section E, and has been peer reviewed under the auspices   #
# of the IUCr Commission on Journals.                                        #
#                                                                            #
# Full details of the Crystallographic Information File format               #
# are given in the paper "The Crystallographic Information File (CIF):       #
# a New Standard Archive File for Crystallography" by S. R. Hall, F. H.      #
# Allen and I. D. Brown [Acta Cryst. (1991), A47, 655-685].                  #
#                                                                            #
# The current version of the core CIF dictionary is obtainable from          #
# ftp://ftp.iucr.org/pub/cif_core.dic. The current version number is 2.4.    #
#                                                                            #
# Software is freely available for graphical display of the structure(s) in  #
# this CIF.  For information consult the CIF home page http://www.iucr.org/  #
# cif/home.html                                                              #
#                                                                            #
# This file may be used for bona fide research purposes within the           #
# scientific community so long as proper attribution is given to the journal # 
# article from which it was obtained.                                        #
#                                                                            #
##############################################################################
                                             
data_I
_audit_creation_method     SHELXL-97
_chemical_name_systematic
;
4-Bromo-<i>N</i>-phenylaniline
;
_chemical_name_common     ?
_chemical_formula_moiety     'C12 H10 Br N'
_chemical_formula_sum     'C12 H10 Br N'
_chemical_formula_iupac     'C12 H10 Br N'
_chemical_formula_weight     248.12
_chemical_melting_point     ?
_symmetry_cell_setting     orthorhombic
_symmetry_space_group_name_H-M     'P c c n'
_symmetry_space_group_name_Hall     '-P 2ab 2ac'
loop_
    _symmetry_equiv_pos_as_xyz
    'x, y, z'
    '-x+1/2, -y+1/2, z'
    '-x, y+1/2, -z+1/2'
    'x+1/2, -y, -z+1/2'
    '-x, -y, -z'
    'x-1/2, y-1/2, -z'
    'x, -y-1/2, z-1/2'
    '-x-1/2, y, z-1/2'
_cell_length_a     15.6741(6)
_cell_length_b     17.7531(7)
_cell_length_c     7.3608(3)
_cell_angle_alpha     90.00
_cell_angle_beta     90.00
_cell_angle_gamma     90.00
_cell_volume     2048.24(14)
_cell_formula_units_Z     8
_cell_measurement_reflns_used     9926
_cell_measurement_theta_min     2.29
_cell_measurement_theta_max     30.23
_cell_measurement_temperature     125(2)
_exptl_crystal_description     plate
_exptl_crystal_colour     colourless
_exptl_crystal_size_max     0.31
_exptl_crystal_size_mid     0.21
_exptl_crystal_size_min     0.04
_exptl_crystal_density_diffrn     1.609
_exptl_crystal_density_meas     ?
_exptl_crystal_density_method     'not measured'
_exptl_crystal_F_000     992
_exptl_absorpt_coefficient_mu     3.970
_exptl_absorpt_correction_type     multi-scan
_exptl_absorpt_process_details     '(SADABS; Bruker 2007)'
_exptl_absorpt_correction_T_min     0.3725
_exptl_absorpt_correction_T_max     0.8574
_exptl_special_details
;
A suitable crystal was mounted in a nylon loop with Paratone-N cryoprotectant
oil.
;
_diffrn_ambient_temperature     125(2)
_diffrn_radiation_type     MoK\a
_diffrn_radiation_wavelength     0.71073
_diffrn_radiation_source     'fine-focus sealed tube'
_diffrn_radiation_monochromator     graphite
_diffrn_measurement_device_type     'Bruker APEXII CCD'
_diffrn_measurement_method     '\f and \w'
_diffrn_detector_area_resol_mean     ?
_diffrn_reflns_number     31081
_diffrn_reflns_av_R_equivalents     0.0382
_diffrn_reflns_av_sigmaI/netI     0.0205
_diffrn_reflns_theta_min     1.73
_diffrn_reflns_theta_max     30.51
_diffrn_reflns_theta_full     30.51
_diffrn_measured_fraction_theta_max     1.000
_diffrn_measured_fraction_theta_full     1.000
_diffrn_reflns_limit_h_min     -22
_diffrn_reflns_limit_h_max     22
_diffrn_reflns_limit_k_min     -25
_diffrn_reflns_limit_k_max     25
_diffrn_reflns_limit_l_min     -10
_diffrn_reflns_limit_l_max     10
_refine_special_details
;
Refinement of <i>F</i>^2^ against ALL reflections. The weighted <i>R</i>-factor
<i>wR</i> and goodness of fit <i>S</i> are based on <i>F</i>^2^, conventional
<i>R</i>-factors <i>R</i> are based on <i>F</i>, with <i>F</i> set to zero for
negative <i>F</i>^2^. The threshold expression of <i>F</i>^2^ >
\s(<i>F</i>^2^) is used only for calculating <i>R</i>-factors(gt) <i>etc</i>.
and is not relevant to the choice of reflections for refinement.
<i>R</i>-factors based on <i>F</i>^2^ are statistically about twice as large
as those based on <i>F</i>, and <i>R</i>- factors based on ALL data will be
even larger.
;
_reflns_number_total     3137
_reflns_number_gt     2552
_reflns_threshold_expression     I>2\s(I)
_refine_ls_structure_factor_coef     Fsqd
_refine_ls_matrix_type     full
_refine_ls_R_factor_all     0.0554
_refine_ls_R_factor_gt     0.0429
_refine_ls_wR_factor_gt     0.1108
_refine_ls_wR_factor_ref     0.1183
_refine_ls_goodness_of_fit_ref     1.065
_refine_ls_restrained_S_all     1.065
_refine_ls_number_reflns     3137
_refine_ls_number_parameters     130
_refine_ls_number_restraints     1
_refine_ls_hydrogen_treatment     mixed
_refine_ls_weighting_scheme     calc
_refine_ls_weighting_details
         'calc w=1/[\s^2^(Fo^2^)+(0.0513P)^2^+4.1415P] where P=(Fo^2^+2Fc^2^)/3'
_atom_sites_solution_hydrogens     geom
_atom_sites_solution_primary     direct
_atom_sites_solution_secondary     difmap
_refine_ls_shift/su_max     0.001
_refine_ls_shift/su_mean     0.000
_refine_diff_density_max     1.721
_refine_diff_density_min     -0.773
_refine_ls_extinction_method     none
_refine_ls_extinction_coef     ?
loop_
    _atom_type_symbol
    _atom_type_description
    _atom_type_scat_dispersion_real
    _atom_type_scat_dispersion_imag
    _atom_type_scat_source
    'C' 'C' 0.0033 0.0016
                         'International Tables Vol C Tables 4.2.6.8 and 6.1.1.4'
    'H' 'H' 0.0000 0.0000
                         'International Tables Vol C Tables 4.2.6.8 and 6.1.1.4'
    'N' 'N' 0.0061 0.0033
                         'International Tables Vol C Tables 4.2.6.8 and 6.1.1.4'
    'Br' 'Br' -0.2901 2.4595
                         'International Tables Vol C Tables 4.2.6.8 and 6.1.1.4'
_computing_data_collection     'APEX2 (Bruker, 2007)'
_computing_cell_refinement     'SAINT (Bruker, 2007)'
_computing_data_reduction     'SAINT (Bruker, 2007)'
_computing_structure_solution     'SHELXS97 (Sheldrick, 2008)'
_computing_structure_refinement     'SHELXL97 (Sheldrick, 2008)'
_computing_molecular_graphics     'SHELXTL (Sheldrick, 2008)'
_computing_publication_material
;
SHELXTL (Sheldrick, 2008) and Mercury (Macrae <i>et al.</i>,
2006)
;
loop_
    _atom_site_type_symbol
    _atom_site_label
    _atom_site_fract_x
    _atom_site_fract_y
    _atom_site_fract_z
    _atom_site_U_iso_or_equiv
    _atom_site_adp_type
    _atom_site_calc_flag
    _atom_site_refinement_flags
    _atom_site_occupancy
    _atom_site_disorder_assembly
    _atom_site_disorder_group
    Br Br1 0.14415(2) 0.595132(18) 0.26943(4) 0.03453(12) Uani d . 1 . .
    N N1 -0.02798(16) 0.68765(12) 0.9753(3) 0.0256(5) Uani d D 1 . .
    H H1 -0.009(2) 0.7273(14) 1.025(4) 0.031 Uiso d D 1 . .
    C C1 0.09072(18) 0.62304(14) 0.4908(4) 0.0237(5) Uani d . 1 . .
    C C2 0.13506(17) 0.66570(15) 0.6173(4) 0.0250(5) Uani d . 1 . .
    H H2 0.1920 0.6811 0.5936 0.030 Uiso calc R 1 . .
    C C3 0.09542(18) 0.68562(15) 0.7787(4) 0.0248(5) Uani d . 1 . .
    H H3 0.1258 0.7148 0.8654 0.030 Uiso calc R 1 . .
    C C4 0.01153(17) 0.66358(14) 0.8166(3) 0.0220(5) Uani d . 1 . .
    C C5 -0.03227(17) 0.62058(14) 0.6857(3) 0.0225(5) Uani d . 1 . .
    H H5 -0.0893 0.6052 0.7082 0.027 Uiso calc R 1 . .
    C C6 0.00745(18) 0.60043(14) 0.5232(3) 0.0228(5) Uani d . 1 . .
    H H6 -0.0224 0.5714 0.4353 0.027 Uiso calc R 1 . .
    C C7 -0.08697(16) 0.64678(14) 1.0792(3) 0.0220(5) Uani d . 1 . .
    C C8 -0.09352(17) 0.56827(14) 1.0688(4) 0.0233(5) Uani d . 1 . .
    H H8 -0.0593 0.5412 0.9846 0.028 Uiso calc R 1 . .
    C C9 -0.14950(19) 0.52990(17) 1.1805(4) 0.0294(6) Uani d . 1 . .
    H H9 -0.1534 0.4766 1.1721 0.035 Uiso calc R 1 . .
    C C10 -0.2008(2) 0.5685(2) 1.3063(4) 0.0343(6) Uani d . 1 . .
    H H10 -0.2389 0.5419 1.3835 0.041 Uiso calc R 1 . .
    C C11 -0.19422(19) 0.6463(2) 1.3148(4) 0.0338(6) Uani d . 1 . .
    H H11 -0.2284 0.6733 1.3993 0.041 Uiso calc R 1 . .
    C C12 -0.13888(18) 0.68566(16) 1.2028(4) 0.0271(5) Uani d . 1 . .
    H H12 -0.1361 0.7390 1.2098 0.033 Uiso calc R 1 . .
loop_
    _atom_site_aniso_label
    _atom_site_aniso_U_11
    _atom_site_aniso_U_22
    _atom_site_aniso_U_33
    _atom_site_aniso_U_12
    _atom_site_aniso_U_13
    _atom_site_aniso_U_23
    Br1 0.03463(18) 0.03743(18) 0.03153(17) 0.00533(12) 0.00963(12) -0.00285(11)
    N1 0.0360(12) 0.0194(9) 0.0213(10) -0.0046(9) 0.0032(9) -0.0044(8)
    C1 0.0275(12) 0.0196(11) 0.0241(12) 0.0050(9) 0.0014(10) 0.0036(9)
    C2 0.0217(12) 0.0233(11) 0.0301(13) -0.0011(9) -0.0001(10) 0.0059(10)
    C3 0.0286(12) 0.0211(11) 0.0246(12) -0.0041(9) -0.0039(10) 0.0020(9)
    C4 0.0299(13) 0.0175(10) 0.0187(11) -0.0007(9) -0.0005(9) 0.0014(8)
    C5 0.0238(12) 0.0238(11) 0.0200(11) -0.0010(9) -0.0011(9) -0.0012(9)
    C6 0.0283(12) 0.0203(11) 0.0198(11) 0.0000(9) -0.0017(9) -0.0003(9)
    C7 0.0233(12) 0.0232(11) 0.0194(11) 0.0023(9) -0.0033(9) -0.0004(9)
    C8 0.0255(12) 0.0219(11) 0.0225(11) 0.0024(9) -0.0021(9) -0.0016(9)
    C9 0.0315(14) 0.0302(13) 0.0266(13) -0.0056(11) -0.0024(11) 0.0023(10)
    C10 0.0287(14) 0.0461(17) 0.0280(14) -0.0090(13) 0.0008(11) -0.0012(12)
    C11 0.0255(13) 0.0497(18) 0.0263(13) 0.0019(12) 0.0033(11) -0.0095(12)
    C12 0.0275(13) 0.0283(13) 0.0257(12) 0.0046(10) -0.0027(10) -0.0053(10)
_geom_special_details
;
All e.s.d.'s (except the e.s.d. in the dihedral angle between two l.s. planes
and the e.s.d. for hydrogen-pi acceptor interactions) are estimated using the
full covariance matrix. The cell e.s.d.'s are taken into account individually
in the estimation of e.s.d.'s in distances, angles and torsion angles;
correlations between e.s.d.'s in cell parameters are only used when they are
defined by crystal symmetry. An approximate (isotropic) treatment of cell
e.s.d.'s is used for estimating e.s.d.'s involving l.s. planes. Esds for the
hydrogen-pi acceptor interactions are taken as the e.s.d.'s on the hydrogen
donor to mean plane of the pi-acceptor distances.
;
loop_
    _geom_bond_atom_site_label_1
    _geom_bond_atom_site_label_2
    _geom_bond_site_symmetry_2
    _geom_bond_distance
    _geom_bond_publ_flag
    Br1 C1 . 1.898(3) ?
    N1 C4 . 1.389(3) ?
    N1 C7 . 1.402(3) ?
    N1 H1 . 0.849(18) ?
    C1 C6 . 1.386(4) ?
    C1 C2 . 1.387(4) ?
    C2 C3 . 1.387(4) ?
    C2 H2 . 0.9500 ?
    C3 C4 . 1.400(4) ?
    C3 H3 . 0.9500 ?
    C4 C5 . 1.408(4) ?
    C5 C6 . 1.395(4) ?
    C5 H5 . 0.9500 ?
    C6 H6 . 0.9500 ?
    C7 C8 . 1.400(4) ?
    C7 C12 . 1.402(4) ?
    C8 C9 . 1.382(4) ?
    C8 H8 . 0.9500 ?
    C9 C10 . 1.404(4) ?
    C9 H9 . 0.9500 ?
    C10 C11 . 1.388(5) ?
    C10 H10 . 0.9500 ?
    C11 C12 . 1.385(4) ?
    C11 H11 . 0.9500 ?
    C12 H12 . 0.9500 ?
loop_
    _geom_angle_atom_site_label_1
    _geom_angle_atom_site_label_2
    _geom_angle_atom_site_label_3
    _geom_angle_site_symmetry_1
    _geom_angle_site_symmetry_3
    _geom_angle
    _geom_angle_publ_flag
    C4 N1 C7 . . 126.4(2) ?
    C4 N1 H1 . . 117(2) ?
    C7 N1 H1 . . 115(2) ?
    C6 C1 C2 . . 121.0(2) ?
    C6 C1 Br1 . . 119.2(2) ?
    C2 C1 Br1 . . 119.9(2) ?
    C3 C2 C1 . . 119.3(2) ?
    C3 C2 H2 . . 120.3 ?
    C1 C2 H2 . . 120.3 ?
    C2 C3 C4 . . 121.4(2) ?
    C2 C3 H3 . . 119.3 ?
    C4 C3 H3 . . 119.3 ?
    N1 C4 C3 . . 120.0(2) ?
    N1 C4 C5 . . 121.6(2) ?
    C3 C4 C5 . . 118.2(2) ?
    C6 C5 C4 . . 120.5(2) ?
    C6 C5 H5 . . 119.7 ?
    C4 C5 H5 . . 119.7 ?
    C1 C6 C5 . . 119.6(2) ?
    C1 C6 H6 . . 120.2 ?
    C5 C6 H6 . . 120.2 ?
    C8 C7 N1 . . 122.3(2) ?
    C8 C7 C12 . . 118.9(2) ?
    N1 C7 C12 . . 118.8(2) ?
    C9 C8 C7 . . 120.3(3) ?
    C9 C8 H8 . . 119.8 ?
    C7 C8 H8 . . 119.8 ?
    C8 C9 C10 . . 121.0(3) ?
    C8 C9 H9 . . 119.5 ?
    C10 C9 H9 . . 119.5 ?
    C11 C10 C9 . . 118.2(3) ?
    C11 C10 H10 . . 120.9 ?
    C9 C10 H10 . . 120.9 ?
    C12 C11 C10 . . 121.4(3) ?
    C12 C11 H11 . . 119.3 ?
    C10 C11 H11 . . 119.3 ?
    C11 C12 C7 . . 120.1(3) ?
    C11 C12 H12 . . 120.0 ?
    C7 C12 H12 . . 120.0 ?
loop_
    _geom_torsion_atom_site_label_1
    _geom_torsion_atom_site_label_2
    _geom_torsion_atom_site_label_3
    _geom_torsion_atom_site_label_4
    _geom_torsion_site_symmetry_1
    _geom_torsion_site_symmetry_2
    _geom_torsion_site_symmetry_3
    _geom_torsion_site_symmetry_4
    _geom_torsion
    _geom_torsion_publ_flag
    C6 C1 C2 C3 . . . . 0.3(4) ?
    Br1 C1 C2 C3 . . . . -179.87(19) ?
    C1 C2 C3 C4 . . . . 0.0(4) ?
    C7 N1 C4 C3 . . . . -145.7(3) ?
    C7 N1 C4 C5 . . . . 38.0(4) ?
    C2 C3 C4 N1 . . . . -176.7(2) ?
    C2 C3 C4 C5 . . . . -0.2(4) ?
    N1 C4 C5 C6 . . . . 176.6(2) ?
    C3 C4 C5 C6 . . . . 0.3(4) ?
    C2 C1 C6 C5 . . . . -0.3(4) ?
    Br1 C1 C6 C5 . . . . 179.89(19) ?
    C4 C5 C6 C1 . . . . 0.0(4) ?
    C4 N1 C7 C8 . . . . 20.8(4) ?
    C4 N1 C7 C12 . . . . -161.7(3) ?
    N1 C7 C8 C9 . . . . 176.6(3) ?
    C12 C7 C8 C9 . . . . -0.8(4) ?
    C7 C8 C9 C10 . . . . 0.0(4) ?
    C8 C9 C10 C11 . . . . 0.4(4) ?
    C9 C10 C11 C12 . . . . 0.1(4) ?
    C10 C11 C12 C7 . . . . -1.0(4) ?
    C8 C7 C12 C11 . . . . 1.3(4) ?
    N1 C7 C12 C11 . . . . -176.2(3) ?
loop_
    _geom_hbond_atom_site_label_D
    _geom_hbond_atom_site_label_H
    _geom_hbond_atom_site_label_A
    _geom_hbond_site_symmetry_A
    _geom_hbond_distance_DH
    _geom_hbond_distance_HA
    _geom_hbond_distance_DA
    _geom_hbond_angle_DHA
    C6 H6 Cg2 1_554 0.95 2.69 3.404(3) 132
    N1 H1 Cg1 6_575 0.85(2) 2.65 3.501(2) 175
    C9 H9 Cg1 2_567 0.95 2.96 3.651(3) 131
data_global
_journal_date_recd_electronic     2011-03-10
_journal_date_accepted     2011-03-21
_journal_name_full     'Acta Crystallographica, Section E'
_journal_year     2011
_journal_volume     67
_journal_issue      4
_journal_page_first     o976
_journal_page_last     o976
_journal_paper_category     QO
_journal_coeditor_code     OM2415
_publ_contact_author     'Tanski, Joseph M.'
_publ_contact_author_name     'Tanski, Joseph M.'
_publ_contact_author_address
;
Department of Chemistry
Vassar College
Poughkeepsie, NY 12604
USA
;
_publ_contact_author_email     'jotanski@vassar.edu'
_publ_contact_author_fax     '845-437-5732'
_publ_contact_author_phone     '845-437-7503'
_publ_section_title
;
4-Bromo-<i>N</i>-phenylaniline
;
loop_
    _publ_author_name
    _publ_author_footnote
    _publ_author_address
    'Hefter, Emily J.' .
;
Department of Chemistry
Vassar College
Poughkeepsie, NY 12604
USA
;
    'Tanski, Joseph M.' .
;
Department of Chemistry
Vassar College
Poughkeepsie, NY 12604
USA
;
