# Supplementary material for: 4-Bromo-N-phenyl­aniline
Source: Acta Crystallogr Sect E Struct Rep Online. 2011 Mar 26;67(Pt 4):o976. doi: 10.1107/S160053681101052X (PMC3099920; doi:10.1107/S160053681101052X)
Supplement: Supplementary file 2 [file e-67-0o976-Isup2.hkl]

# 
# h,k,l, Fc-squared, Fo-squared, sigma(Fo-squared) and status flag 
# 
data_I
_shelx_title ' EH1247Br in Pccn' 
_shelx_refln_list_code          4 
_shelx_F_calc_maximum      362.96 
_exptl_crystal_F_000       992.00 
_reflns_d_resolution_high  0.7001 
 
loop_ 
 _symmetry_equiv_pos_as_xyz 
 'x, y, z' 
 '-x+1/2, -y+1/2, z' 
 '-x, y+1/2, -z+1/2' 
 'x+1/2, -y, -z+1/2' 
 '-x, -y, -z' 
 'x-1/2, y-1/2, -z' 
 'x, -y-1/2, z-1/2' 
 '-x-1/2, y, z-1/2' 
 
_cell_length_a    15.6741 
_cell_length_b    17.7531 
_cell_length_c     7.3608 
_cell_angle_alpha  90.000 
_cell_angle_beta   90.000 
_cell_angle_gamma  90.000 
 
_shelx_F_squared_multiplier     1.000 
 
loop_ 
 _refln_index_h 
 _refln_index_k 
 _refln_index_l 
 _refln_F_squared_calc 
 _refln_F_squared_meas 
 _refln_F_squared_sigma 
 _refln_observed_status 
   2   0   0     8117.52     7345.24    121.44 o 
   4   0   0    65399.91    65305.56   2223.10 o 
   6   0   0    30790.18    31334.32    508.33 o 
   8   0   0    19214.67    19640.96    280.95 o 
  10   0   0     5244.00     5285.62     94.97 o 
  12   0   0        9.74       18.74     13.76 o 
  14   0   0    10853.47    10875.63    191.76 o 
  16   0   0     2598.39     2756.31     83.41 o 
  18   0   0     8132.56     6923.12    238.73 o 
  20   0   0     2170.60     2230.84     83.41 o 
  22   0   0      945.39      892.60     69.80 o 
   1   1   0     2849.08     3005.74     85.16 o 
   3   1   0     4577.56     4850.47    101.79 o 
   5   1   0    23585.39    24537.57    244.63 o 
   7   1   0     2804.68     2610.78     30.89 o 
   9   1   0     5463.88     5477.81     60.14 o 
  11   1   0     2280.84     2367.08     39.61 o 
  13   1   0     1079.55     1010.79     27.04 o 
  15   1   0     1584.79     1462.22     31.60 o 
  17   1   0       84.29       59.62     20.50 o 
  19   1   0       88.39      101.64     23.51 o 
  21   1   0      108.78      122.45     27.51 o 
   0   2   0     2072.70     2453.03     44.60 o 
   2   2   0     6356.01     7646.55     76.87 o 
   4   2   0     5201.73     4661.19     79.94 o 
   6   2   0     1553.70     1603.72     20.39 o 
   8   2   0       77.23       68.06      5.68 o 
  10   2   0     2336.11     2525.84     32.00 o 
  12   2   0       12.71       28.64      9.09 o 
  14   2   0     1339.72     1428.52     51.77 o 
  16   2   0      115.77      152.05     17.95 o 
  18   2   0       63.29       25.57     23.37 o 
  20   2   0      372.44      340.98     30.59 o 
  22   2   0        1.37       15.13     26.14 o 
   1   3   0    11631.66    11431.39    113.95 o 
   3   3   0     6808.46     7433.45     75.57 o 
   5   3   0    44477.81    46902.15    660.18 o 
   7   3   0       37.45      117.46      6.04 o 
   9   3   0    30825.27    30114.97    302.06 o 
  11   3   0     4944.06     5331.88     70.01 o 
  13   3   0     4857.17     4567.15     62.85 o 
  15   3   0     4158.96     4089.43     67.35 o 
  17   3   0      674.07      618.85     28.56 o 
  19   3   0      620.75      587.61     33.99 o 
  21   3   0       22.48       49.57     25.65 o 
   0   4   0   131740.16   134100.23   2746.10 o 
   2   4   0     2373.87     2760.59     31.34 o 
   4   4   0    10691.89    10663.86    108.02 o 
   6   4   0     6194.95     6987.01     78.46 o 
   8   4   0     3627.67     3485.51     40.06 o 
  10   4   0     1366.04     1171.55     21.58 o 
  12   4   0       20.25       56.68     13.39 o 
  14   4   0     3452.41     3251.61     60.91 o 
  16   4   0      634.87      618.23     32.69 o 
  18   4   0     2348.11     2165.54     54.61 o 
  20   4   0      537.00      604.77     36.19 o 
  22   4   0      329.48      404.21     48.80 o 
   1   5   0      496.22      912.53     12.58 o 
   3   5   0      405.82      372.44      7.89 o 
   5   5   0       18.47        8.63      4.01 o 
   7   5   0      853.82     1103.46     16.63 o 
   9   5   0      291.47      296.15     12.53 o 
  11   5   0       25.58       26.48      8.65 o 
  13   5   0      209.02      209.07     19.51 o 
  15   5   0       45.15       32.87     14.98 o 
  17   5   0       49.86       50.18     18.15 o 
  19   5   0       31.77       68.47     23.71 o 
  21   5   0      125.37      138.88     28.07 o 
   0   6   0     8074.94     8302.95    119.32 o 
   2   6   0     2877.45     3533.02     40.57 o 
   4   6   0    12196.81    11815.82    120.11 o 
   6   6   0     5728.96     5741.63     61.45 o 
   8   6   0     2828.68     2415.06     30.08 o 
  10   6   0     6869.37     7168.86     84.13 o 
  12   6   0       67.47       19.52     11.09 o 
  14   6   0     4123.31     3951.43     70.34 o 
  16   6   0      272.18      282.55     21.57 o 
  18   6   0      342.22      315.53     23.97 o 
  20   6   0      701.07      681.12     39.88 o 
   1   7   0    26168.43    28464.92    283.11 o 
   3   7   0     4394.40     4156.73     44.99 o 
   5   7   0    22024.81    22504.27    225.92 o 
   7   7   0      489.73      603.11     12.59 o 
   9   7   0    12529.10    12460.17    129.31 o 
  11   7   0     3759.14     4025.43     52.33 o 
  13   7   0     2637.21     2468.30     51.40 o 
  15   7   0     4094.32     3972.90    107.88 o 
  17   7   0      241.50      227.47     22.15 o 
  19   7   0     1516.25     1579.16     56.52 o 
  21   7   0       98.27      116.54     29.42 o 
   0   8   0     3157.98     4333.52     65.62 o 
   2   8   0        1.60       19.97      4.49 o 
   4   8   0       75.00       86.60      5.67 o 
   6   8   0        4.05       17.23      5.61 o 
   8   8   0      335.88      404.24     11.95 o 
  10   8   0      194.33      121.16      9.89 o 
  12   8   0      291.35      256.15     15.96 o 
  14   8   0        3.75       -5.52     13.51 o 
  16   8   0       32.24       23.19     17.64 o 
  18   8   0       38.70       42.47     20.88 o 
  20   8   0        1.76       33.69     26.10 o 
   1   9   0    13074.04    13525.72    137.11 o 
   3   9   0     2858.35     2891.06     35.63 o 
   5   9   0    14625.45    15246.62    165.60 o 
   7   9   0        0.29       17.02      6.40 o 
   9   9   0     4722.87     4801.62     59.50 o 
  11   9   0     2053.67     2167.91     37.98 o 
  13   9   0     1576.26     1459.90     36.94 o 
  15   9   0     1527.75     1646.14     36.29 o 
  17   9   0      181.44      137.55     21.55 o 
  19   9   0      937.77     1025.45     38.02 o 
   0  10   0    18402.74    17633.84    292.56 o 
   2  10   0       25.76       53.71      5.08 o 
   4  10   0     9496.24     9376.63     97.81 o 
   6  10   0     8705.42     9221.40     97.12 o 
   8  10   0     6545.53     6153.00     68.05 o 
  10  10   0     9496.31     9567.13    120.34 o 
  12  10   0      112.38       81.49     14.14 o 
  14  10   0     3207.54     3225.86     53.00 o 
  16  10   0      531.75      535.07     38.07 o 
  18  10   0      496.91      543.18     68.40 o 
  20  10   0      274.94      355.04     30.90 o 
   1  11   0     2548.27     2942.81     41.76 o 
   3  11   0      238.49      218.91      8.68 o 
   5  11   0      497.32      415.49     11.85 o 
   7  11   0      529.39      513.47     13.97 o 
   9  11   0     2514.83     2477.97     40.16 o 
  11  11   0      271.10      272.41     16.76 o 
  13  11   0       72.60       85.79     15.45 o 
  15  11   0      340.94      292.58     24.37 o 
  17  11   0       41.54       36.50     20.79 o 
  19  11   0      388.32      367.82     28.71 o 
   0  12   0     8608.79     9204.46    197.14 o 
   2  12   0      344.90      312.09     14.28 o 
   4  12   0     3864.22     4003.73     46.10 o 
   6  12   0     3568.22     3893.38     45.92 o 
   8  12   0     3516.45     3340.66     41.50 o 
  10  12   0     1077.44     1242.03     28.53 o 
  12  12   0      137.31      113.19     15.68 o 
  14  12   0     2765.19     2775.47     49.28 o 
  16  12   0      136.92      139.19     22.23 o 
  18  12   0      324.22      302.35     30.23 o 
   1  13   0    11713.33    12551.27    151.78 o 
   3  13   0     3193.91     2958.40     44.12 o 
   5  13   0     8321.90     7922.96     99.95 o 
   7  13   0       81.21       81.77      9.94 o 
   9  13   0     4425.27     4315.57     68.87 o 
  11  13   0      259.81      324.80     20.75 o 
  13  13   0      871.45      819.75     33.53 o 
  15  13   0     1797.87     1913.23     46.92 o 
  17  13   0      391.43      339.66     31.56 o 
  19  13   0      821.52      862.07     72.60 o 
   0  14   0     6331.24     6843.14    124.38 o 
   2  14   0      181.99      236.81     13.34 o 
   4  14   0     1333.39     1423.40     27.82 o 
   6  14   0     4138.03     4226.72     59.49 o 
   8  14   0     2727.94     2589.22     54.50 o 
  10  14   0     3412.71     3250.04     64.89 o 
  12  14   0        5.81        2.70     18.99 o 
  14  14   0      904.31      861.14     37.50 o 
  16  14   0      172.69      189.08     27.22 o 
  18  14   0       48.50       39.14     31.86 o 
   1  15   0      381.63      469.10     18.68 o 
   3  15   0      103.60       91.66     13.56 o 
   5  15   0     1146.36     1123.75     37.56 o 
   7  15   0      766.21      752.87     25.63 o 
   9  15   0     6733.56     6373.86    107.80 o 
  11  15   0        2.15       10.92     19.50 o 
  13  15   0      873.98      813.58     41.40 o 
  15  15   0       41.02       61.12     25.30 o 
  17  15   0      176.74      207.77     36.25 o 
   0  16   0     3699.34     3622.49     85.96 o 
   2  16   0      964.72      973.61     25.26 o 
   4  16   0     3561.67     3626.33     54.21 o 
   6  16   0     5590.04     5983.62     81.44 o 
   8  16   0     2395.63     2219.20     51.53 o 
  10  16   0     3660.52     3622.73     72.52 o 
  12  16   0        9.02       23.53     21.92 o 
  14  16   0     3654.06     3901.86     82.66 o 
  16  16   0      144.53      102.80     27.18 o 
   1  17   0     3197.17     3000.61     47.77 o 
   3  17   0      818.19      784.65     24.55 o 
   5  17   0     1997.07     1969.26     37.24 o 
   7  17   0      630.44      649.18     30.57 o 
   9  17   0     3886.00     3710.48     74.03 o 
  11  17   0        9.89       44.08     22.25 o 
  13  17   0      343.30      352.79     30.24 o 
  15  17   0      969.95      955.56     77.78 o 
   0  18   0      362.25      245.64     23.63 o 
   2  18   0      137.78      109.83     14.35 o 
   4  18   0      812.01      815.66     25.30 o 
   6  18   0       17.22       25.74     15.67 o 
   8  18   0        3.08      -19.16     19.16 o 
  10  18   0      153.12      200.52     25.62 o 
  12  18   0       54.60       54.66     24.71 o 
  14  18   0       19.78        5.69     25.33 o 
   1  19   0     1115.55     1112.73     28.85 o 
   3  19   0      181.86      184.76     15.46 o 
   5  19   0     1676.35     1566.76     38.00 o 
   7  19   0       42.61       39.36     20.91 o 
   9  19   0     1532.52     1547.82     47.24 o 
  11  19   0      109.11      126.13     25.68 o 
  13  19   0      387.73      388.71     36.67 o 
   0  20   0      725.29      827.94     41.12 o 
   2  20   0      108.19      142.20     17.04 o 
   4  20   0      425.53      413.59     26.98 o 
   6  20   0      959.75      944.30     37.74 o 
   8  20   0      200.67      181.01     26.08 o 
  10  20   0      523.04      523.83     35.00 o 
  12  20   0       29.94       42.80     27.20 o 
   1  21   0        7.22      -16.86     16.86 o 
   3  21   0       65.40       73.90     18.76 o 
   5  21   0       16.18       16.85     21.21 o 
   7  21   0      353.04      348.64     30.20 o 
   9  21   0      468.62      412.39     41.71 o 
  11  21   0       25.71       18.84     43.93 o 
   0  22   0      624.70      591.92     38.06 o 
   2  22   0       69.44       82.49     17.89 o 
   4  22   0      823.79      858.76     33.25 o 
   6  22   0      262.91      306.71     29.26 o 
   8  22   0      298.04      325.02     31.46 o 
  10  22   0      517.27      596.55     45.14 o 
   1  23   0      406.07      384.91     24.30 o 
   3  23   0       42.72       36.96     20.85 o 
   5  23   0      675.86      763.24     39.36 o 
   7  23   0       12.45       -8.20     24.38 o 
   9  23   0      302.51      362.45     49.24 o 
   0  24   0      363.43      367.12     35.12 o 
   2  24   0        0.20       -4.66     21.24 o 
   4  24   0       53.93       62.62     26.05 o 
   6  24   0        4.82        7.27     26.14 o 
   1  25   0      844.67      876.05     33.96 o 
   3  25   0      437.50      472.83     81.17 o 
   1   1   1      132.54      181.89      2.63 o 
   2   1   1     5084.76     4883.85     35.13 o 
   3   1   1      167.71      236.08      4.64 o 
   4   1   1      402.20      500.79     11.58 o 
   5   1   1     2621.35     3219.44     26.56 o 
   6   1   1    10896.76    10753.13     80.25 o 
   7   1   1      613.19      544.45      7.78 o 
   8   1   1    15479.77    16099.78    115.81 o 
   9   1   1       38.77      110.01      4.96 o 
  10   1   1     1950.37     1670.94     17.89 o 
  11   1   1       63.95      103.67      6.06 o 
  12   1   1     8181.13     7858.72     65.20 o 
  13   1   1       10.41       25.40      7.37 o 
  14   1   1       58.06      104.07      9.99 o 
  15   1   1      244.06      239.15     13.05 o 
  16   1   1      977.38      984.63     27.69 o 
  17   1   1        2.10       15.22     12.59 o 
  18   1   1      290.89      336.14     21.70 o 
  19   1   1        3.48      -10.39     15.25 o 
  20   1   1      334.97      392.57     24.85 o 
  21   1   1       12.30       41.16     18.61 o 
  22   1   1       57.81       77.72     20.25 o 
   1   2   1     8966.40     9457.99     69.03 o 
   2   2   1    19441.71    21482.68    160.88 o 
   3   2   1   101132.48   108859.79    848.29 o 
   4   2   1     4334.55     5284.93     40.26 o 
   5   2   1      738.96      599.92      8.53 o 
   6   2   1     2664.23     3035.06     28.43 o 
   7   2   1    14800.89    13885.05    106.89 o 
   8   2   1        4.42        2.25      3.89 o 
   9   2   1     2646.65     3131.90     27.60 o 
  10   2   1        2.37       19.39      5.02 o 
  11   2   1     8264.42     7921.47     66.23 o 
  12   2   1       43.30       37.85      6.09 o 
  13   2   1     3962.56     4055.59     43.15 o 
  14   2   1     1067.84      954.02     19.91 o 
  15   2   1     3016.79     2577.21     32.49 o 
  16   2   1      417.16      430.30     17.06 o 
  17   2   1     3550.70     3588.63     47.53 o 
  18   2   1      105.17      123.99     17.08 o 
  19   2   1        0.28       27.79     17.28 o 
  20   2   1      171.26      209.69     21.22 o 
  21   2   1     1374.08     1394.37     35.01 o 
  22   2   1        7.01       27.19     20.17 o 
   1   3   1       71.62       80.59      2.63 o 
   2   3   1      845.48     1078.86      9.74 o 
   3   3   1     5710.67     6082.81     45.72 o 
   4   3   1      392.62      457.71      6.66 o 
   5   3   1      230.86      253.97      5.37 o 
   6   3   1       12.13       12.65      3.14 o 
   7   3   1       35.53       54.67      4.16 o 
   8   3   1     3259.71     3325.40     28.53 o 
   9   3   1       23.59       19.88      4.68 o 
  10   3   1       11.79       20.17      5.12 o 
  11   3   1       44.69       29.23      5.61 o 
  12   3   1     1207.98     1158.16     17.44 o 
  13   3   1       11.77        2.45      7.95 o 
  14   3   1       52.03       72.67      9.33 o 
  15   3   1       86.21       75.77     10.63 o 
  16   3   1       24.17       32.64     11.54 o 
  17   3   1        1.01       30.22     13.34 o 
  18   3   1      262.77      252.74     18.71 o 
  19   3   1       13.56        8.22     15.91 o 
  20   3   1       10.03       45.63     17.50 o 
  21   3   1       62.06      105.72     18.97 o 
  22   3   1        5.66       31.17     38.39 o 
   1   4   1    27595.63    30403.55    212.97 o 
   2   4   1       19.61       20.00      2.18 o 
   3   4   1    18557.70    20204.75    142.45 o 
   4   4   1       23.74       48.88      2.97 o 
   5   4   1      504.66      374.64      7.90 o 
   6   4   1      781.38      928.93     11.85 o 
   7   4   1    12136.66    11984.35     93.04 o 
   8   4   1      373.05      322.11      8.15 o 
   9   4   1       11.05       22.12      4.61 o 
  10   4   1      465.22      518.69     10.10 o 
  11   4   1     2703.14     2611.49     30.09 o 
  12   4   1       25.73       11.95      7.20 o 
  13   4   1     1968.03     1998.61     39.66 o 
  14   4   1      203.04      158.07     10.24 o 
  15   4   1      584.36      520.22     17.67 o 
  16   4   1        4.35        4.66     11.42 o 
  17   4   1     2003.62     1901.09     31.01 o 
  18   4   1       42.00       50.44     14.61 o 
  19   4   1       14.06       11.87     14.91 o 
  20   4   1       41.69       29.69     16.92 o 
  21   4   1      609.89      689.26     28.50 o 
  22   4   1      128.38      118.67     60.03 o 
   1   5   1    15151.72    16872.98    115.75 o 
   2   5   1    81019.72    83927.98    590.70 o 
   3   5   1     1613.94     1935.54     16.00 o 
   4   5   1     4924.72     5226.65     39.00 o 
   5   5   1     1929.26     2229.87     19.27 o 
   6   5   1    26725.30    27475.18    200.62 o 
   7   5   1     2292.11     2423.50     21.70 o 
   8   5   1    20926.12    21989.64    159.00 o 
   9   5   1       28.73       65.09      5.01 o 
  10   5   1     3810.92     3594.90     32.74 o 
  11   5   1        2.04       27.30      6.93 o 
  12   5   1    11358.21    10892.45     91.78 o 
  13   5   1      181.22      182.03      9.68 o 
  14   5   1      378.19      405.39     14.79 o 
  15   5   1        0.57       10.82     10.78 o 
  16   5   1     4250.89     3976.25     47.89 o 
  17   5   1      227.64      193.93     14.65 o 
  18   5   1      908.93      910.15     23.51 o 
  19   5   1        1.99       31.86     15.23 o 
  20   5   1     1103.86     1096.30     31.11 o 
  21   5   1       13.87       42.72     19.20 o 
   1   6   1      486.92      449.28      5.87 o 
   2   6   1      131.97      182.02      4.43 o 
   3   6   1     5522.75     5614.46     40.52 o 
   4   6   1       17.32       15.17      2.91 o 
   5   6   1      999.66     1107.76     11.29 o 
   6   6   1      700.16      639.61      9.03 o 
   7   6   1      915.38      783.25     10.95 o 
   8   6   1     1291.21     1464.71     17.88 o 
   9   6   1      146.65      237.04      7.11 o 
  10   6   1      423.21      347.84     10.02 o 
  11   6   1      119.93      101.10      9.48 o 
  12   6   1       12.68       30.21      7.76 o 
  13   6   1      726.32      637.66     15.26 o 
  14   6   1      137.64      144.60     11.30 o 
  15   6   1      110.06      104.75     11.66 o 
  16   6   1       29.73       32.11     12.15 o 
  17   6   1      233.17      212.85     15.87 o 
  18   6   1        1.93        1.45     14.43 o 
  19   6   1       10.90       27.18     14.51 o 
  20   6   1        0.00        9.97     16.20 o 
  21   6   1      180.77      167.54     21.04 o 
   1   7   1      444.42      601.57      7.60 o 
   2   7   1     7553.30     7645.41     55.90 o 
   3   7   1        4.52       26.35      3.08 o 
   4   7   1     2238.30     2372.51     19.81 o 
   5   7   1      441.78      551.18      8.24 o 
   6   7   1     4226.23     4432.12     34.70 o 
   7   7   1      142.23      128.43      5.14 o 
   8   7   1     3697.69     3944.15     35.90 o 
   9   7   1       36.62       28.26      5.65 o 
  10   7   1      399.99      320.26      9.71 o 
  11   7   1        4.93       13.26      7.31 o 
  12   7   1     2330.53     2361.56     31.27 o 
  13   7   1      249.00      277.47     11.78 o 
  14   7   1        0.01       -9.42      9.42 o 
  15   7   1      121.88      126.40     14.71 o 
  16   7   1     1181.27     1219.94     25.25 o 
  17   7   1       14.47       13.47     12.85 o 
  18   7   1        2.16       19.86     13.86 o 
  19   7   1       22.15       24.91     15.89 o 
  20   7   1      175.67      144.35     17.07 o 
  21   7   1        7.70       29.17     19.26 o 
   1   8   1    11489.52    11909.73     91.85 o 
   2   8   1       57.23       80.25      4.03 o 
   3   8   1    15297.71    15428.85    110.40 o 
   4   8   1      178.36      159.96      5.64 o 
   5   8   1      653.23      546.71      8.60 o 
   6   8   1      152.36      212.21      6.74 o 
   7   8   1    21998.10    22000.05    157.25 o 
   8   8   1      256.86      202.62      6.37 o 
   9   8   1      285.74      378.36     10.37 o 
  10   8   1       26.87       33.23      7.12 o 
  11   8   1     7341.89     6987.23     61.89 o 
  12   8   1       34.24       24.11      8.31 o 
  13   8   1     3065.17     3060.11     43.32 o 
  14   8   1       68.48       55.10     11.68 o 
  15   8   1     1482.43     1388.44     27.31 o 
  16   8   1       10.95       12.61     12.75 o 
  17   8   1     1477.30     1517.86     29.11 o 
  18   8   1        3.51       -9.20     14.11 o 
  19   8   1        6.81       15.91     15.89 o 
  20   8   1       64.35       69.64     17.64 o 
  21   8   1      531.12      616.88     31.97 o 
   1   9   1     4252.35     4883.96     41.65 o 
   2   9   1    24284.24    26408.52    193.09 o 
   3   9   1     1241.37     1571.87     14.67 o 
   4   9   1     1739.93     1872.71     17.53 o 
   5   9   1       65.47       93.36      4.94 o 
   6   9   1     2401.47     2316.02     21.29 o 
   7   9   1       13.94       60.09      4.81 o 
   8   9   1     4404.06     4419.69     37.33 o 
   9   9   1      114.91      107.58      7.06 o 
  10   9   1     1025.41     1027.17     16.61 o 
  11   9   1      728.74      829.68     16.17 o 
  12   9   1     1396.51     1351.03     21.43 o 
  13   9   1      348.05      262.97     12.37 o 
  14   9   1      195.37      206.34     12.59 o 
  15   9   1      220.64      166.14     12.54 o 
  16   9   1     2000.88     1812.04     47.79 o 
  17   9   1      151.14      153.23     15.54 o 
  18   9   1      437.74      416.54     19.27 o 
  19   9   1       16.49       30.35     15.48 o 
  20   9   1      357.03      325.81     21.29 o 
   1  10   1      359.58      388.21      8.66 o 
   2  10   1      168.44      190.52      6.49 o 
   3  10   1     1197.22     1308.30     13.21 o 
   4  10   1        1.74       12.88      3.81 o 
   5  10   1        1.97       17.31      4.22 o 
   6  10   1        4.83        1.64      4.45 o 
   7  10   1      338.76      385.42      9.03 o 
   8  10   1      580.21      576.91     11.73 o 
   9  10   1       80.22      109.93      7.62 o 
  10  10   1      362.58      351.98     11.69 o 
  11  10   1     1304.40     1301.87     21.28 o 
  12  10   1        3.95        2.61      9.24 o 
  13  10   1       28.91        5.05      9.99 o 
  14  10   1       29.25       36.10     10.71 o 
  15  10   1      154.07      147.19     12.80 o 
  16  10   1        4.46       13.49     13.32 o 
  17  10   1      248.81      279.94     17.87 o 
  18  10   1        2.54       -5.71     14.48 o 
  19  10   1       78.26      105.00     17.08 o 
  20  10   1       36.90       58.54     18.22 o 
   1  11   1       12.61        7.33      4.41 o 
   2  11   1    11905.04    11686.16     91.65 o 
   3  11   1      420.14      393.30      8.58 o 
   4  11   1     4823.40     5275.36     41.06 o 
   5  11   1       13.87       53.63      4.84 o 
   6  11   1     4939.19     4819.84     39.74 o 
   7  11   1      376.98      406.32     10.04 o 
   8  11   1     5716.76     5720.87     49.20 o 
   9  11   1        1.70        1.08      6.67 o 
  10  11   1      310.71      247.63     10.51 o 
  11  11   1        4.77       10.51      9.04 o 
  12  11   1     4555.11     4685.60     48.10 o 
  13  11   1      475.72      418.43     15.20 o 
  14  11   1        0.35       -1.70     10.77 o 
  15  11   1      159.99      191.79     13.49 o 
  16  11   1     1567.55     1603.52     28.29 o 
  17  11   1        9.56        9.41     15.82 o 
  18  11   1      267.62      240.58     17.90 o 
  19  11   1       40.85       47.25     17.50 o 
  20  11   1      230.07      350.50     29.69 o 
   1  12   1     1313.52     1225.67     14.79 o 
   2  12   1       53.29       75.13      5.52 o 
   3  12   1     7654.15     7555.48     59.48 o 
   4  12   1      452.05      448.64      9.37 o 
   5  12   1      225.63      216.02      7.62 o 
   6  12   1      314.16      350.51     11.02 o 
   7  12   1    13496.24    13664.03    107.90 o 
   8  12   1     1846.88     1725.92     21.33 o 
   9  12   1     1345.99     1416.31     21.66 o 
  10  12   1      484.60      548.60     16.09 o 
  11  12   1     6022.73     5740.76     58.67 o 
  12  12   1        6.33        7.01     10.54 o 
  13  12   1     2606.16     2545.29     35.43 o 
  14  12   1       15.08       17.70     11.89 o 
  15  12   1      629.73      555.41     19.31 o 
  16  12   1      116.44      108.43     15.21 o 
  17  12   1      449.45      474.70     21.75 o 
  18  12   1       29.56       56.34     18.57 o 
  19  12   1        0.69       19.50     18.94 o 
   1  13   1       80.73      108.44      6.55 o 
   2  13   1       50.18       57.71      6.32 o 
   3  13   1      138.39      168.83      7.24 o 
   4  13   1       39.58       47.71      6.38 o 
   5  13   1      475.00      430.37     11.31 o 
   6  13   1     1845.85     1915.74     24.71 o 
   7  13   1      407.02      410.53     13.02 o 
   8  13   1        3.17       13.55      7.77 o 
   9  13   1      147.98      136.69     10.19 o 
  10  13   1        2.90        8.98     10.91 o 
  11  13   1      893.52      876.21     21.15 o 
  12  13   1      544.60      619.65     19.83 o 
  13  13   1      163.90      178.26     17.08 o 
  14  13   1       12.54        6.80     12.58 o 
  15  13   1       84.14       88.98     15.64 o 
  16  13   1        2.29        4.07     14.99 o 
  17  13   1        2.74       27.01     17.55 o 
  18  13   1        0.31      -13.55     19.68 o 
  19  13   1        5.48       20.88     38.07 o 
   1  14   1     3013.05     3046.87     32.33 o 
   2  14   1       48.32       42.54      7.44 o 
   3  14   1     5541.43     5595.79     50.54 o 
   4  14   1      344.10      341.78     15.84 o 
   5  14   1      506.27      478.38     13.08 o 
   6  14   1      190.78      152.70      9.56 o 
   7  14   1     3091.19     3210.79     40.18 o 
   8  14   1      242.71      223.21     11.80 o 
   9  14   1      607.58      691.75     19.91 o 
  10  14   1       19.09       41.41     11.94 o 
  11  14   1     2309.90     2280.21     35.94 o 
  12  14   1      299.37      338.58     17.10 o 
  13  14   1      478.96      501.08     24.46 o 
  14  14   1       40.98       39.86     14.65 o 
  15  14   1       43.54       38.15     16.42 o 
  16  14   1       42.17       -1.02     16.87 o 
  17  14   1     1143.41     1223.57     36.19 o 
  18  14   1        2.18       -5.39     21.95 o 
   1  15   1      472.29      465.98     13.19 o 
   2  15   1     5692.77     5396.07     51.56 o 
   3  15   1        7.72       14.19      7.31 o 
   4  15   1     1507.79     1558.68     24.66 o 
   5  15   1       35.94       37.54      8.15 o 
   6  15   1     2120.72     1996.39     27.79 o 
   7  15   1      241.41      229.45     12.19 o 
   8  15   1      706.73      693.92     20.78 o 
   9  15   1       29.93       39.25     12.71 o 
  10  15   1       13.14       29.67     13.29 o 
  11  15   1        3.57       18.44     13.97 o 
  12  15   1     1504.20     1536.39     32.12 o 
  13  15   1       73.58       51.33     15.42 o 
  14  15   1        1.30      -11.41     15.59 o 
  15  15   1        3.92       10.40     16.62 o 
  16  15   1      564.33      606.80     26.43 o 
  17  15   1       10.21       -5.51     22.14 o 
   1  16   1      283.89      268.04     10.91 o 
   2  16   1        1.81       10.70      8.13 o 
   3  16   1      112.50      149.75      9.34 o 
   4  16   1      169.82      157.06      9.77 o 
   5  16   1       14.93       27.92      9.06 o 
   6  16   1        0.39        1.71      8.83 o 
   7  16   1       83.08       90.27     10.98 o 
   8  16   1       91.07      114.46     15.36 o 
   9  16   1      355.38      300.19     17.12 o 
  10  16   1       29.51        4.84     13.49 o 
  11  16   1       77.63       89.20     15.58 o 
  12  16   1       16.36      -11.14     14.94 o 
  13  16   1      134.67      114.87     17.26 o 
  14  16   1       58.27       76.95     17.77 o 
  15  16   1       49.92       36.82     18.21 o 
  16  16   1       12.15       20.15     18.85 o 
  17  16   1        1.59       -5.66     21.75 o 
   1  17   1       11.80        9.68      8.85 o 
   2  17   1     2590.62     2625.23     31.01 o 
   3  17   1        3.48       21.57      8.89 o 
   4  17   1      510.01      565.09     16.14 o 
   5  17   1      194.07      154.41     11.18 o 
   6  17   1     2451.93     2388.89     33.27 o 
   7  17   1      196.72      179.90     13.73 o 
   8  17   1      529.66      578.74     23.89 o 
   9  17   1        1.60        5.63     13.38 o 
  10  17   1      325.61      286.61     18.24 o 
  11  17   1       22.93       15.86     15.63 o 
  12  17   1      962.54     1026.35     35.53 o 
  13  17   1        3.32      -16.93     16.93 o 
  14  17   1       20.49       28.89     17.72 o 
  15  17   1       11.57       20.37     18.14 o 
  16  17   1      380.95      405.24     24.49 o 
   1  18   1     1877.80     1955.13     32.69 o 
   2  18   1        6.32       -4.26      9.36 o 
   3  18   1     2579.36     2585.74     31.30 o 
   4  18   1      120.17       96.05     11.08 o 
   5  18   1      190.31      176.55     12.17 o 
   6  18   1        0.35        5.40     11.17 o 
   7  18   1     2002.89     1966.62     35.24 o 
   8  18   1      152.07      144.25     15.87 o 
   9  18   1      351.55      342.85     19.10 o 
  10  18   1        2.47       25.29     15.55 o 
  11  18   1      875.84      936.98     28.16 o 
  12  18   1      102.69      110.93     18.11 o 
  13  18   1      357.44      365.62     22.55 o 
  14  18   1        7.55       10.64     18.33 o 
  15  18   1        6.45      -16.46     19.28 o 
   1  19   1      231.63      223.41     16.52 o 
   2  19   1     1122.90     1015.81     21.53 o 
   3  19   1        7.16      -10.35     10.35 o 
   4  19   1      230.74      195.95     12.85 o 
   5  19   1       70.16       65.91     11.57 o 
   6  19   1      571.06      624.07     21.12 o 
   7  19   1      252.80      244.11     17.59 o 
   8  19   1       88.58      113.89     16.45 o 
   9  19   1        0.49       -8.28     15.12 o 
  10  19   1       14.70       21.67     16.63 o 
  11  19   1       24.47       10.17     16.74 o 
  12  19   1      364.69      391.85     22.73 o 
  13  19   1        8.27        3.14     18.53 o 
  14  19   1       55.90       31.63     19.62 o 
   1  20   1      846.89      770.51     18.97 o 
   2  20   1        3.47       14.92     11.33 o 
   3  20   1      620.70      643.22     25.31 o 
   4  20   1        0.70        6.95     11.23 o 
   5  20   1        6.93       29.02     13.61 o 
   6  20   1      101.91       97.60     16.40 o 
   7  20   1     2070.24     2047.86     38.26 o 
   8  20   1      278.18      262.18     20.62 o 
   9  20   1       11.33       33.58     16.42 o 
  10  20   1       78.56       89.16     18.26 o 
  11  20   1      889.14      916.29     30.17 o 
  12  20   1        5.28       10.84     18.41 o 
  13  20   1      161.55      182.33     28.49 o 
   1  21   1       48.84       43.89     11.85 o 
   2  21   1     1582.17     1574.69     26.13 o 
   3  21   1        4.09       -4.47     11.45 o 
   4  21   1      720.99      718.90     20.99 o 
   5  21   1       93.41       66.38     16.31 o 
   6  21   1      959.25     1024.12     28.99 o 
   7  21   1      101.86       85.02     21.05 o 
   8  21   1     1119.32     1135.23     34.63 o 
   9  21   1        3.07        6.60     17.47 o 
  10  21   1      222.85      230.73     21.41 o 
  11  21   1       23.50       27.28     19.34 o 
  12  21   1      875.61      952.88     41.98 o 
   1  22   1      437.45      449.25     17.97 o 
   2  22   1        1.39       17.47     12.73 o 
   3  22   1      300.24      319.25     16.29 o 
   4  22   1       38.35       45.82     15.95 o 
   5  22   1        8.97       21.92     16.71 o 
   6  22   1      110.65       95.16     17.89 o 
   7  22   1      448.24      435.65     24.94 o 
   8  22   1       95.18      107.59     22.69 o 
   9  22   1       30.99       14.45     18.65 o 
  10  22   1       43.47       -4.54     19.46 o 
   1  23   1      147.95      174.48     15.39 o 
   2  23   1      368.06      411.17     17.12 o 
   3  23   1       22.99       -3.26     14.27 o 
   4  23   1       13.10       -2.49     15.50 o 
   5  23   1      181.45      177.98     19.48 o 
   6  23   1       72.55       68.51     18.90 o 
   7  23   1       10.68      -12.06     18.27 o 
   8  23   1        3.72       14.58     19.05 o 
   9  23   1        2.15        3.55     38.91 o 
   1  24   1      311.35      333.64     22.43 o 
   2  24   1       10.10        9.06     14.35 o 
   3  24   1      270.18      306.02     19.80 o 
   4  24   1       21.96        9.13     18.16 o 
   5  24   1        1.00      -17.56     17.56 o 
   6  24   1        7.77       26.02     19.46 o 
   1  25   1       18.55       20.04     17.38 o 
   2  25   1      103.92       77.10     19.27 o 
   3  25   1       21.89       62.99     22.17 o 
   0   0   2    61600.04    63783.14    893.54 o 
   1   0   2     2334.65     2073.77     23.11 o 
   2   0   2    23558.42    25494.28    253.19 o 
   3   0   2    17035.14    20195.48    201.43 o 
   4   0   2    47902.09    50699.32    502.63 o 
   5   0   2     1671.43     1792.49     21.88 o 
   6   0   2    24818.08    27371.25    273.31 o 
   7   0   2      426.43      490.99     16.16 o 
   8   0   2     6095.93     5819.10     62.98 o 
   9   0   2     1311.68     1157.51     19.66 o 
  10   0   2    17703.82    17218.89    176.36 o 
  11   0   2     1371.98     1231.63     33.45 o 
  12   0   2     2118.10     1897.32     40.29 o 
  13   0   2      387.35      417.79     19.56 o 
  14   0   2     7774.26     7550.16    109.97 o 
  15   0   2     1997.22     1832.45     40.99 o 
  16   0   2      174.68      181.26     19.33 o 
  17   0   2      255.70      279.40     23.02 o 
  18   0   2     2303.35     2347.67     50.90 o 
  19   0   2      301.15      302.35     28.52 o 
  20   0   2     1206.22     1300.96    132.90 o 
  21   0   2        2.51       32.96     25.28 o 
   0   1   2       12.56       10.70      3.31 o 
   1   1   2     3940.96     3998.76     29.56 o 
   2   1   2      536.09      674.63      6.89 o 
   3   1   2     6767.71     7031.45     50.94 o 
   4   1   2     1855.35     2422.08     19.36 o 
   5   1   2     3195.13     2861.89     23.54 o 
   6   1   2      923.41      889.40     10.86 o 
   7   1   2       10.61       10.09      3.54 o 
   8   1   2      111.19      144.90      6.57 o 
   9   1   2     5503.40     5390.44     42.13 o 
  10   1   2       36.90       34.81      5.35 o 
  11   1   2      760.36      795.06     12.64 o 
  12   1   2       22.76       26.80      7.26 o 
  13   1   2      144.74      147.11      9.01 o 
  14   1   2        4.01        0.12     11.75 o 
  15   1   2     1606.98     1547.96     29.74 o 
  16   1   2        0.93        3.68     11.47 o 
  17   1   2        3.18        8.18     12.51 o 
  18   1   2       36.02       56.13     14.91 o 
  19   1   2      307.26      326.42     20.52 o 
  20   1   2       97.13       77.32     18.61 o 
  21   1   2        4.89       -1.71     17.69 o 
   0   2   2     4792.88     4760.73     52.73 o 
   1   2   2      958.32      781.02      7.30 o 
   2   2   2     1147.13     1254.21     10.94 o 
   3   2   2      380.23      541.61      7.12 o 
   4   2   2     1237.92     1378.10     12.27 o 
   5   2   2     1447.26     1625.81     14.00 o 
   6   2   2     4150.69     4519.90     34.81 o 
   7   2   2       57.66       83.02      4.96 o 
   8   2   2      341.17      265.69      6.79 o 
   9   2   2      469.72      440.10     10.18 o 
  10   2   2     3304.01     3258.61     29.15 o 
  11   2   2      250.51      207.30      9.24 o 
  12   2   2      380.85      339.88     11.70 o 
  13   2   2       40.29       47.47      8.79 o 
  14   2   2      728.17      684.15     17.47 o 
  15   2   2       71.05       62.73     11.71 o 
  16   2   2      106.37       89.69     12.81 o 
  17   2   2       17.99       25.04     12.72 o 
  18   2   2      343.77      394.43     19.92 o 
  19   2   2       77.10       69.20     15.76 o 
  20   2   2       24.07       52.32     17.77 o 
  21   2   2        0.20        8.57     18.27 o 
   0   3   2      307.68      343.86      7.07 o 
   1   3   2    15547.90    16296.14    115.20 o 
   2   3   2     5323.38     6533.59     47.60 o 
   3   3   2     5541.08     5266.38     38.98 o 
   4   3   2      455.61      385.90      7.69 o 
   5   3   2    38037.00    38709.93    281.00 o 
   6   3   2     2292.10     2158.75     19.34 o 
   7   3   2      593.22      649.04      9.47 o 
   8   3   2        3.22       13.28      4.86 o 
   9   3   2    15347.62    15214.37    114.17 o 
  10   3   2      813.98      834.95     13.38 o 
  11   3   2     5697.25     5874.52     50.45 o 
  12   3   2      100.22      168.66      8.14 o 
  13   3   2     5374.06     4936.31     66.18 o 
  14   3   2      634.33      571.40     15.83 o 
  15   3   2     2404.16     2401.94     33.79 o 
  16   3   2       30.58       44.99     12.36 o 
  17   3   2      204.00      206.77     16.12 o 
  18   3   2       28.82       35.34     14.73 o 
  19   3   2     1228.78     1225.56     29.25 o 
  20   3   2      101.84       61.06     18.02 o 
  21   3   2        1.63       33.31     18.47 o 
   0   4   2    14813.14    14942.98    149.97 o 
   1   4   2        6.24       10.04      2.36 o 
   2   4   2     2540.33     2944.92     22.97 o 
   3   4   2     1944.15     2137.02     17.48 o 
   4   4   2     5773.95     5525.14     42.73 o 
   5   4   2      539.40      783.03     13.33 o 
   6   4   2    10067.89    10851.53     81.57 o 
   7   4   2        1.91       26.55      3.82 o 
   8   4   2     1741.91     1630.95     17.81 o 
   9   4   2      166.19      160.97      7.00 o 
  10   4   2     8015.03     7836.82     64.55 o 
  11   4   2      125.87      113.87      7.43 o 
  12   4   2     1309.80     1168.72     17.12 o 
  13   4   2      250.62      269.58     11.77 o 
  14   4   2     1904.14     1853.08     26.72 o 
  15   4   2      388.99      355.28     14.00 o 
  16   4   2      100.30      112.73     12.97 o 
  17   4   2       78.87       84.95     14.39 o 
  18   4   2      849.25      833.08     25.06 o 
  19   4   2       46.70       51.33     16.00 o 
  20   4   2      224.81      236.73     21.14 o 
  21   4   2        6.20       29.55     18.92 o 
   0   5   2      226.67      360.09      8.24 o 
   1   5   2      666.50      833.56      8.83 o 
   2   5   2       73.17      132.01      4.41 o 
   3   5   2      512.57      464.72      6.69 o 
   4   5   2      668.24      594.88      8.28 o 
   5   5   2      549.32      516.76      8.15 o 
   6   5   2       93.26      158.49      7.45 o 
   7   5   2      101.82      116.85      5.18 o 
   8   5   2       26.46       60.89      5.59 o 
   9   5   2      104.36      149.68      6.90 o 
  10   5   2      396.50      421.78     11.11 o 
  11   5   2       26.57       24.99      6.80 o 
  12   5   2      243.46      259.81     10.85 o 
  13   5   2      201.36      164.44     10.03 o 
  14   5   2       68.23       56.74      9.95 o 
  15   5   2        6.47        2.08      9.93 o 
  16   5   2        0.17       -8.71     12.46 o 
  17   5   2       15.53        3.47     13.69 o 
  18   5   2      132.71      142.77     16.37 o 
  19   5   2      147.37      180.21     17.23 o 
  20   5   2       42.95       47.15     16.97 o 
  21   5   2       63.67      109.58     20.42 o 
   0   6   2    13556.03    13020.37    131.88 o 
   1   6   2     1645.69     1494.04     13.51 o 
   2   6   2     3646.31     3977.59     30.69 o 
   3   6   2      186.14      278.03      5.85 o 
   4   6   2    14381.07    14269.30    102.35 o 
   5   6   2     2011.09     2101.79     19.20 o 
   6   6   2     5133.52     5508.83     43.72 o 
   7   6   2        2.20       38.41      4.50 o 
   8   6   2     1882.35     1631.44     18.18 o 
   9   6   2      791.95      722.98     12.51 o 
  10   6   2    11646.94    11500.83     91.98 o 
  11   6   2      223.95      186.25      8.54 o 
  12   6   2     1238.41     1082.99     21.43 o 
  13   6   2      285.26      284.85     11.49 o 
  14   6   2     3026.30     2865.42     33.81 o 
  15   6   2       11.69        4.87     10.13 o 
  16   6   2      369.03      403.92     17.22 o 
  17   6   2        1.19       -6.26     12.97 o 
  18   6   2     1405.25     1476.96     31.19 o 
  19   6   2      161.04      179.17     17.89 o 
  20   6   2       97.36       74.68     17.81 o 
  21   6   2       12.76       23.66     17.84 o 
   0   7   2      816.78      733.59     17.54 o 
   1   7   2    11816.62    11781.20     85.04 o 
   2   7   2     2599.29     2818.19     23.04 o 
   3   7   2       33.72       46.82      4.48 o 
   4   7   2     8699.32     9835.88     69.74 o 
   5   7   2    36691.73    38957.02    274.37 o 
   6   7   2      554.61      574.18      9.39 o 
   7   7   2        5.13       17.26      4.42 o 
   8   7   2      236.09      259.54      8.91 o 
   9   7   2     9439.69     9086.71     73.75 o 
  10   7   2     1987.64     1854.83     21.21 o 
  11   7   2     5190.07     5232.26     44.87 o 
  12   7   2        4.65       25.05      8.23 o 
  13   7   2     7400.45     6779.14     78.84 o 
  14   7   2      939.20      808.23     18.59 o 
  15   7   2     1095.04     1049.36     22.27 o 
  16   7   2       39.32       28.31     12.11 o 
  17   7   2      208.21      220.82     16.90 o 
  18   7   2      106.61      113.90     15.34 o 
  19   7   2     1069.72     1075.85     35.64 o 
  20   7   2       88.49       83.29     18.11 o 
  21   7   2       34.80       43.44     21.00 o 
   0   8   2       57.08       70.24      4.74 o 
   1   8   2       74.33      159.06      4.95 o 
   2   8   2      262.27      262.85      8.20 o 
   3   8   2       30.74       62.60      4.01 o 
   4   8   2     1124.81     1442.67     14.34 o 
   5   8   2      240.38      329.09      7.35 o 
   6   8   2      868.05      837.16     12.30 o 
   7   8   2      539.79      532.53      9.86 o 
   8   8   2       40.47       17.87      5.80 o 
   9   8   2      161.10      181.98      7.84 o 
  10   8   2     1048.43      980.65     17.40 o 
  11   8   2       34.96       25.38      8.02 o 
  12   8   2      168.18      165.63     10.09 o 
  13   8   2       12.77       31.10      9.12 o 
  14   8   2      192.83      185.77     11.84 o 
  15   8   2        0.08      -11.03     11.03 o 
  16   8   2       93.37       82.16     13.10 o 
  17   8   2        0.06       -5.96     13.50 o 
  18   8   2        0.15        8.81     15.80 o 
  19   8   2        2.46       37.01     16.39 o 
  20   8   2       53.14       81.98     17.89 o 
   0   9   2     2294.49     2330.76     28.38 o 
   1   9   2    11748.59    12219.30     86.14 o 
   2   9   2       40.08       91.06      4.28 o 
   3   9   2     6216.76     6473.06     49.02 o 
   4   9   2      698.74      625.14      9.32 o 
   5   9   2     7198.51     7102.60     52.32 o 
   6   9   2      207.47      177.28      6.10 o 
   7   9   2       23.70       44.28      5.38 o 
   8   9   2       67.65       94.11      6.79 o 
   9   9   2     5617.87     5553.74     48.14 o 
  10   9   2      715.48      690.38     13.99 o 
  11   9   2      402.55      449.73     13.32 o 
  12   9   2        8.02       -2.96      8.39 o 
  13   9   2      495.82      463.35     14.75 o 
  14   9   2      143.51      128.11     11.58 o 
  15   9   2     1398.90     1402.44     25.68 o 
  16   9   2      439.64      342.99     16.26 o 
  17   9   2       17.12       36.95     14.14 o 
  18   9   2       82.45       79.13     20.77 o 
  19   9   2     1342.01     1459.09     32.58 o 
  20   9   2       26.14       34.30     17.61 o 
   0  10   2    12487.63    12299.70    136.03 o 
   1  10   2     1545.46     1598.81     17.10 o 
   2  10   2     1858.08     2114.75     18.54 o 
   3  10   2       32.77      108.33      5.12 o 
   4  10   2    23728.54    23031.84    164.38 o 
   5  10   2     2094.54     1872.23     18.10 o 
   6  10   2      940.99      879.67     12.50 o 
   7  10   2      111.57      100.23      6.37 o 
   8  10   2     2596.88     2488.82     28.64 o 
   9  10   2      517.52      538.87     12.52 o 
  10  10   2     7649.04     7865.01     65.98 o 
  11  10   2      118.24      104.63      9.36 o 
  12  10   2       40.81       26.25      9.11 o 
  13  10   2      601.59      571.05     17.72 o 
  14  10   2     2780.42     2735.83     44.23 o 
  15  10   2        4.98       24.85     12.23 o 
  16  10   2      729.39      738.75     21.91 o 
  17  10   2       19.85       21.35     14.91 o 
  18  10   2      966.07      976.74     29.64 o 
  19  10   2      142.93      137.00     18.76 o 
  20  10   2      297.20      297.94     24.45 o 
   0  11   2        3.80        3.60      7.03 o 
   1  11   2      535.14      522.00     12.03 o 
   2  11   2        5.15        1.29      4.24 o 
   3  11   2      643.84      670.45     10.75 o 
   4  11   2     1752.99     2050.35     23.21 o 
   5  11   2     1671.07     1799.16     18.36 o 
   6  11   2      894.13      836.94     12.50 o 
   7  11   2      342.16      350.77      9.72 o 
   8  11   2        7.94        2.44      6.60 o 
   9  11   2      227.49      189.70      8.76 o 
  10  11   2       23.32       38.93      8.41 o 
  11  11   2      173.93      147.70     10.10 o 
  12  11   2      107.56      102.34     10.33 o 
  13  11   2      760.97      706.90     26.03 o 
  14  11   2        0.85       -2.69     11.12 o 
  15  11   2       13.77       -8.26     13.24 o 
  16  11   2       65.12       54.19     14.53 o 
  17  11   2        0.23        4.17     14.89 o 
  18  11   2        5.69        8.17     16.50 o 
  19  11   2       63.13       42.75     18.94 o 
   0  12   2     6453.30     6587.23     77.41 o 
   1  12   2        3.78       12.45      5.37 o 
   2  12   2      218.43      245.48      8.20 o 
   3  12   2        1.39        2.80      5.55 o 
   4  12   2     4186.22     4194.08     35.99 o 
   5  12   2       29.43       10.65      6.21 o 
   6  12   2      713.70      700.78     12.50 o 
   7  12   2        5.12       19.36      6.88 o 
   8  12   2     1201.60     1173.18     17.74 o 
   9  12   2        5.94        5.55      7.76 o 
  10  12   2      694.96      729.10     16.50 o 
  11  12   2       76.98       68.28     10.11 o 
  12  12   2       23.95       18.62     10.89 o 
  13  12   2       43.70       -0.62     11.26 o 
  14  12   2     1242.13     1273.21     25.00 o 
  15  12   2       69.21       67.81     13.64 o 
  16  12   2        8.06       12.52     14.45 o 
  17  12   2        0.26       19.75     15.34 o 
  18  12   2      323.68      335.72     21.16 o 
  19  12   2        2.61       -6.64     20.49 o 
   0  13   2      385.25      280.13     12.66 o 
   1  13   2     7149.10     6975.72     60.15 o 
   2  13   2      209.98      309.46     10.08 o 
   3  13   2     1635.92     1715.71     19.59 o 
   4  13   2       50.69       59.51      6.38 o 
   5  13   2     6221.47     6140.42     54.47 o 
   6  13   2        4.72        5.42      6.83 o 
   7  13   2      110.34      125.75      8.87 o 
   8  13   2       18.36       25.21      8.37 o 
   9  13   2     3851.02     3771.98     39.65 o 
  10  13   2       39.42       17.15     10.00 o 
  11  13   2      361.58      337.07     15.18 o 
  12  13   2      262.33      204.10     14.29 o 
  13  13   2      915.45      975.05     23.41 o 
  14  13   2        3.02       -8.61     12.99 o 
  15  13   2      972.17     1014.00     27.31 o 
  16  13   2      333.12      267.10     19.73 o 
  17  13   2       74.29       71.63     18.26 o 
  18  13   2        1.23        8.21     20.33 o 
   0  14   2     3065.09     3079.02     46.81 o 
   1  14   2      213.00      228.21      9.74 o 
   2  14   2      140.50      172.99      8.52 o 
   3  14   2      156.40      161.30      8.46 o 
   4  14   2     5725.01     5633.35     49.15 o 
   5  14   2      368.50      357.21     15.43 o 
   6  14   2      102.50       90.84      8.66 o 
   7  14   2      453.02      424.75     14.57 o 
   8  14   2      539.62      515.72     15.78 o 
   9  14   2      125.52      145.71     12.08 o 
  10  14   2     1506.62     1516.71     26.30 o 
  11  14   2        9.63       18.06     12.61 o 
  12  14   2      133.29      138.56     14.80 o 
  13  14   2       95.47       75.05     15.05 o 
  14  14   2      395.08      376.74     19.17 o 
  15  14   2        4.73        0.83     15.04 o 
  16  14   2      571.38      635.32     26.68 o 
  17  14   2        0.13       -4.93     19.19 o 
  18  14   2      134.43      137.77     27.05 o 
   0  15   2      138.64       91.04     12.50 o 
   1  15   2      917.62      854.29     16.65 o 
   2  15   2       57.15       52.59      8.50 o 
   3  15   2      770.61      755.75     16.06 o 
   4  15   2        2.12       -7.95      7.95 o 
   5  15   2     1232.88     1239.77     25.93 o 
   6  15   2      609.14      566.92     17.62 o 
   7  15   2      114.67      106.95     11.13 o 
   8  15   2       38.02       50.33     10.82 o 
   9  15   2      808.03      824.41     23.55 o 
  10  15   2      159.39      112.68     15.05 o 
  11  15   2      224.98      255.62     17.64 o 
  12  15   2      183.62      226.41     17.74 o 
  13  15   2      346.29      351.97     26.71 o 
  14  15   2       20.84       47.85     16.48 o 
  15  15   2      252.72      260.30     20.19 o 
  16  15   2       17.79       35.76     19.77 o 
  17  15   2      122.41      105.85     21.85 o 
   0  16   2     6121.10     6127.77     93.24 o 
   1  16   2      127.93      119.91      9.78 o 
   2  16   2      163.94      201.27     10.15 o 
   3  16   2       14.91       33.28     10.94 o 
   4  16   2     3763.09     3689.59     39.30 o 
   5  16   2      254.52      193.45     11.70 o 
   6  16   2     1675.20     1697.30     26.79 o 
   7  16   2      160.34       93.83     11.66 o 
   8  16   2      957.13      991.54     25.73 o 
   9  16   2      111.04       99.21     13.47 o 
  10  16   2     2190.08     2186.22     37.52 o 
  11  16   2      154.21      159.89     16.89 o 
  12  16   2        5.68      -12.57     15.09 o 
  13  16   2       14.30       15.64     16.50 o 
  14  16   2      895.03      988.09     32.06 o 
  15  16   2      137.85      153.99     19.94 o 
  16  16   2      237.53      209.03     21.27 o 
   0  17   2       74.19       76.58     13.87 o 
   1  17   2     1459.86     1357.83     21.45 o 
   2  17   2       13.61       18.79      8.75 o 
   3  17   2       48.74       48.21      9.99 o 
   4  17   2       16.85        0.44      9.47 o 
   5  17   2     2564.04     2385.74     31.43 o 
   6  17   2       27.72       37.05     11.19 o 
   7  17   2       30.30       13.10     11.11 o 
   8  17   2       16.76       12.07     12.50 o 
   9  17   2      990.09     1017.88     31.66 o 
  10  17   2       20.09        2.13     15.30 o 
  11  17   2      437.06      391.80     23.58 o 
  12  17   2       84.82       54.47     18.86 o 
  13  17   2      707.98      798.91     28.05 o 
  14  17   2        2.49       -8.49     17.58 o 
  15  17   2      267.41      326.47     22.97 o 
  16  17   2       36.92       54.75     24.73 o 
   0  18   2      237.20      264.52     17.93 o 
   1  18   2      227.46      233.59     12.28 o 
   2  18   2      203.17      200.98     11.79 o 
   3  18   2      117.22       85.71     11.22 o 
   4  18   2      906.86      913.86     24.18 o 
   5  18   2      495.40      430.90     16.58 o 
   6  18   2        1.33        5.09     11.28 o 
   7  18   2      152.59      187.69     14.01 o 
   8  18   2      134.70      130.14     16.08 o 
   9  18   2       51.78       29.35     15.29 o 
  10  18   2       49.39       54.29     16.48 o 
  11  18   2      129.00      118.17     17.77 o 
  12  18   2       14.93       29.96     17.71 o 
  13  18   2      151.02      174.82     20.26 o 
  14  18   2      213.06      233.51     21.70 o 
  15  18   2       26.33       47.49     27.26 o 
   0  19   2      279.49      283.04     19.12 o 
   1  19   2     1814.58     1761.25     26.34 o 
   2  19   2       13.63        6.51     10.88 o 
   3  19   2      903.05      886.25     20.60 o 
   4  19   2      209.27      214.32     13.53 o 
   5  19   2     1198.12     1184.60     24.50 o 
   6  19   2       66.76       63.29     13.82 o 
   7  19   2        0.44        0.89     13.43 o 
   8  19   2       25.08       29.87     15.42 o 
   9  19   2      983.87     1004.56     37.06 o 
  10  19   2      217.59      193.56     19.13 o 
  11  19   2      184.54      181.32     19.55 o 
  12  19   2       78.95      104.37     19.61 o 
  13  19   2      345.50      348.60     23.55 o 
  14  19   2        1.33      -21.64     21.64 o 
   0  20   2      851.46      854.39     32.36 o 
   1  20   2       20.97       -0.03     11.39 o 
   2  20   2      296.95      318.13     15.08 o 
   3  20   2        0.14       14.40     11.78 o 
   4  20   2     1698.78     1702.39     28.44 o 
   5  20   2       77.65       89.76     13.87 o 
   6  20   2      107.17      111.18     14.46 o 
   7  20   2       19.93       18.83     15.73 o 
   8  20   2       67.98       63.23     16.86 o 
   9  20   2        1.32      -11.09     16.49 o 
  10  20   2      458.40      456.54     23.33 o 
  11  20   2       55.45       52.42     23.35 o 
  12  20   2        2.86      -17.98     17.98 o 
  13  20   2       28.83       44.64     31.92 o 
   0  21   2        1.69       -8.06     17.56 o 
   1  21   2       10.62        6.48     11.53 o 
   2  21   2       11.02       20.74     12.40 o 
   3  21   2        7.17       21.00     11.92 o 
   4  21   2       15.11       23.05     13.69 o 
   5  21   2       19.66       25.42     13.80 o 
   6  21   2       83.20      102.89     18.49 o 
   7  21   2        0.41       19.12     16.35 o 
   8  21   2        3.21       14.98     16.71 o 
   9  21   2        0.68      -12.97     17.17 o 
  10  21   2       21.07        9.15     18.11 o 
  11  21   2       99.77      113.61     20.25 o 
   0  22   2      784.72      815.55     43.30 o 
   1  22   2       59.22       43.20     13.29 o 
   2  22   2      165.93      149.03     14.55 o 
   3  22   2        0.99       -7.09     12.84 o 
   4  22   2     2059.93     2057.61     50.20 o 
   5  22   2      229.57      195.53     18.70 o 
   6  22   2        7.00       26.58     18.27 o 
   7  22   2        7.35       15.86     17.50 o 
   8  22   2      192.25      210.69     20.39 o 
   9  22   2       24.08       27.05     18.92 o 
  10  22   2      282.70      253.77     30.77 o 
   0  23   2      124.30      150.60     22.78 o 
   1  23   2      855.15      883.08     24.93 o 
   2  23   2       26.11       26.97     14.64 o 
   3  23   2      556.81      585.46     22.39 o 
   4  23   2      146.50      111.26     16.37 o 
   5  23   2      353.96      380.23     22.62 o 
   6  23   2       27.48       32.81     17.89 o 
   7  23   2        0.18       -8.26     18.01 o 
   8  23   2        0.10        5.81     26.69 o 
   0  24   2        2.16       18.79     19.08 o 
   1  24   2       49.97       18.25     15.41 o 
   2  24   2      327.31      321.15     25.09 o 
   3  24   2       79.98       86.73     17.15 o 
   4  24   2      589.75      567.87     24.38 o 
   5  24   2       88.70       92.73     21.77 o 
   1   1   3      309.79      333.69      6.97 o 
   2   1   3    25528.41    26154.07    190.40 o 
   3   1   3     3266.67     3260.53     25.49 o 
   4   1   3      739.08      703.98      8.53 o 
   5   1   3      537.69      687.52     13.63 o 
   6   1   3    11083.70    10796.76     81.16 o 
   7   1   3       22.71       29.98      5.09 o 
   8   1   3     5219.02     4557.37     36.30 o 
   9   1   3      785.60      734.79     13.19 o 
  10   1   3     1127.97     1195.80     15.78 o 
  11   1   3     1109.88     1122.19     18.54 o 
  12   1   3     4806.12     4919.60     48.44 o 
  13   1   3      158.19      216.71     11.17 o 
  14   1   3      231.56      258.13     15.57 o 
  15   1   3       14.10       27.20     11.96 o 
  16   1   3     1966.05     1833.03     30.51 o 
  17   1   3      530.57      452.93     19.05 o 
  18   1   3      312.55      329.92     20.78 o 
  19   1   3       23.88       37.21     14.67 o 
  20   1   3      661.61      731.77     26.39 o 
  21   1   3        6.83       18.19     19.08 o 
   1   2   3     6047.72     5722.57     42.42 o 
   2   2   3       98.37      114.23      8.60 o 
   3   2   3    29662.62    30484.06    214.56 o 
   4   2   3     5486.80     5988.49     44.68 o 
   5   2   3      691.55      950.89     10.56 o 
   6   2   3    11878.83    13020.15     94.10 o 
   7   2   3    28312.67    29421.39    208.41 o 
   8   2   3     2963.37     2704.66     23.54 o 
   9   2   3     1523.19     1736.18     17.43 o 
  10   2   3       10.76       36.27      6.35 o 
  11   2   3    12919.85    12006.19     96.05 o 
  12   2   3     7445.95     6978.16     62.03 o 
  13   2   3     1640.17     1604.10     23.33 o 
  14   2   3       63.66       74.05     10.96 o 
  15   2   3     3812.00     3747.07     46.11 o 
  16   2   3       16.48       19.89     12.81 o 
  17   2   3     1146.96     1180.15     25.95 o 
  18   2   3      121.58      108.34     15.17 o 
  19   2   3       34.85       41.69     16.37 o 
  20   2   3        2.52       28.89     16.35 o 
  21   2   3      535.09      608.11     32.11 o 
   1   3   3      102.05      108.94      3.60 o 
   2   3   3     1546.18     1509.51     13.56 o 
   3   3   3      914.70     1000.96     10.38 o 
   4   3   3      598.17      622.28      8.34 o 
   5   3   3     1003.46     1070.87     11.37 o 
   6   3   3      882.15     1010.24     11.53 o 
   7   3   3      254.63      269.04      7.63 o 
   8   3   3      571.35      549.82     11.96 o 
   9   3   3     1116.25     1041.96     14.70 o 
  10   3   3        6.37       -5.13      6.16 o 
  11   3   3     1004.61     1042.63     15.87 o 
  12   3   3     1120.59      936.55     16.66 o 
  13   3   3      184.93      211.41     10.53 o 
  14   3   3        0.68        1.81     10.24 o 
  15   3   3       15.63        0.36     11.09 o 
  16   3   3      232.44      238.01     17.36 o 
  17   3   3      169.95      150.30     14.97 o 
  18   3   3        8.08       31.61     14.26 o 
  19   3   3       55.14       49.86     16.21 o 
  20   3   3       57.54       50.45     17.05 o 
  21   3   3       13.04       43.53     19.07 o 
   1   4   3     3229.40     3186.00     24.40 o 
   2   4   3     1294.90     1205.44     11.70 o 
   3   4   3     6932.09     6528.43     48.54 o 
   4   4   3        9.71       64.93      3.71 o 
   5   4   3      185.81      182.64      5.07 o 
   6   4   3       21.92       34.16      4.43 o 
   7   4   3     4565.77     4697.54     37.41 o 
   8   4   3     2220.45     2116.95     20.71 o 
   9   4   3      135.67      209.72      7.79 o 
  10   4   3       43.92       53.37      6.97 o 
  11   4   3     1262.23     1121.78     16.88 o 
  12   4   3       51.22       45.90      8.27 o 
  13   4   3     1596.65     1351.34     21.74 o 
  14   4   3      695.70      589.55     17.69 o 
  15   4   3      519.55      570.99     18.34 o 
  16   4   3       48.83       59.08     13.13 o 
  17   4   3      647.21      692.04     21.77 o 
  18   4   3      108.21       80.34     16.12 o 
  19   4   3       20.87        5.97     15.73 o 
  20   4   3        2.20       21.93     16.57 o 
  21   4   3      266.71      348.27     25.27 o 
   1   5   3     1163.05     1219.20     12.02 o 
   2   5   3    35096.75    36013.48    253.40 o 
   3   5   3    10678.71    11148.69     80.81 o 
   4   5   3     1043.88      885.68     10.22 o 
   5   5   3      148.99      181.41      7.13 o 
   6   5   3    10769.09    10579.61     80.38 o 
   7   5   3     2133.08     2086.74     21.51 o 
   8   5   3     9592.01     9480.73     73.40 o 
   9   5   3      954.80      840.83     13.52 o 
  10   5   3     1955.86     1877.27     22.30 o 
  11   5   3     1492.32     1450.21     19.13 o 
  12   5   3     4616.41     4681.17     49.88 o 
  13   5   3      474.60      356.34     13.44 o 
  14   5   3      480.65      459.99     15.84 o 
  15   5   3       35.59       30.64     11.61 o 
  16   5   3     2690.17     2598.39     35.42 o 
  17   5   3      821.00      713.27     22.19 o 
  18   5   3      711.02      656.11     25.01 o 
  19   5   3       38.19       62.73     16.43 o 
  20   5   3      661.23      755.48     26.63 o 
  21   5   3      118.94      170.32     54.45 o 
   1   6   3      601.98      614.42      8.35 o 
   2   6   3      218.50      362.57      7.09 o 
   3   6   3     3167.24     3214.50     26.10 o 
   4   6   3      113.66      162.67      5.26 o 
   5   6   3      163.56      121.70      5.35 o 
   6   6   3       10.27       17.58      4.52 o 
   7   6   3     2304.12     2102.10     20.56 o 
   8   6   3       26.81       24.14      5.72 o 
   9   6   3       23.38        6.85      6.14 o 
  10   6   3        5.14       17.53      6.83 o 
  11   6   3      394.67      460.42     12.73 o 
  12   6   3      111.45      109.15      8.86 o 
  13   6   3      614.11      621.87     16.15 o 
  14   6   3        2.14        6.85      9.96 o 
  15   6   3      110.60       83.68     11.68 o 
  16   6   3       23.73        2.11     12.30 o 
  17   6   3      127.09       97.09     16.86 o 
  18   6   3        7.94        0.78     15.38 o 
  19   6   3       58.80       42.32     16.81 o 
  20   6   3       45.34       55.33     17.33 o 
   1   7   3      810.60      829.74     10.10 o 
   2   7   3     3048.24     3099.68     25.52 o 
   3   7   3      296.80      267.68      6.81 o 
   4   7   3      910.24      965.98     11.31 o 
   5   7   3       18.65       51.79      4.83 o 
   6   7   3     2390.00     2297.37     21.72 o 
   7   7   3      297.84      258.05      9.33 o 
   8   7   3     1486.94     1375.79     16.96 o 
   9   7   3        1.44       -3.73      6.42 o 
  10   7   3      368.35      391.03     11.94 o 
  11   7   3       13.35       15.64      7.50 o 
  12   7   3      920.56     1037.49     18.28 o 
  13   7   3      425.51      362.68     13.23 o 
  14   7   3        0.32       -4.76     10.25 o 
  15   7   3        0.89        8.83     10.63 o 
  16   7   3      322.72      306.87     16.48 o 
  17   7   3      202.44      190.21     17.56 o 
  18   7   3       34.28       50.62     16.50 o 
  19   7   3       64.19       54.40     17.02 o 
  20   7   3       35.85       65.97     18.34 o 
   1   8   3     8243.30     8355.48     64.02 o 
   2   8   3      977.98      870.50     10.82 o 
   3   8   3     9059.73     8498.84     63.30 o 
   4   8   3      732.54      678.13      9.75 o 
   5   8   3      494.12      427.47      8.18 o 
   6   8   3       85.04      105.96      6.31 o 
   7   8   3     9675.81     9392.02     72.87 o 
   8   8   3      602.21      570.67     11.94 o 
   9   8   3      214.62      191.51      8.53 o 
  10   8   3       12.62       30.18      7.70 o 
  11   8   3     2895.02     3037.06     31.23 o 
  12   8   3      186.65      181.52     10.62 o 
  13   8   3     2551.30     2569.93     29.49 o 
  14   8   3       36.31       11.33     10.65 o 
  15   8   3      673.01      695.36     21.79 o 
  16   8   3       99.74      105.42     14.03 o 
  17   8   3     1291.11     1233.25     31.66 o 
  18   8   3       44.56       31.08     16.16 o 
  19   8   3        2.86        1.03     17.67 o 
  20   8   3        1.28        6.27     17.96 o 
   1   9   3       73.02      100.35      5.18 o 
   2   9   3     4351.50     4199.52     34.71 o 
   3   9   3       13.56       14.53      4.38 o 
   4   9   3     1781.54     1732.59     17.01 o 
   5   9   3       32.38       59.17      5.54 o 
   6   9   3      912.42      921.95     12.91 o 
   7   9   3     1247.13     1231.74     15.37 o 
   8   9   3     4168.51     4322.01     38.98 o 
   9   9   3      368.95      332.79     13.30 o 
  10   9   3      543.53      415.91     12.50 o 
  11   9   3      413.48      345.54     12.89 o 
  12   9   3     1200.65     1048.76     18.99 o 
  13   9   3      195.47      168.24     11.31 o 
  14   9   3       18.72       -0.52     10.81 o 
  15   9   3      106.73       98.48     13.21 o 
  16   9   3      634.88      698.56     22.52 o 
  17   9   3       51.06       21.26     14.10 o 
  18   9   3      155.56      152.86     19.66 o 
  19   9   3       31.90       32.54     17.46 o 
   1  10   3      555.98      530.95     10.28 o 
   2  10   3      495.98      516.31      9.31 o 
   3  10   3     1219.81     1205.27     13.81 o 
   4  10   3       19.26       46.27      5.04 o 
   5  10   3       44.82       66.77      5.92 o 
   6  10   3      515.61      567.94     13.55 o 
   7  10   3     1511.88     1594.91     19.72 o 
   8  10   3       61.90       41.85      7.22 o 
   9  10   3       68.86       72.05      7.95 o 
  10  10   3       13.25       35.41      7.83 o 
  11  10   3     1688.34     1539.52     27.94 o 
  12  10   3      220.23      198.90     11.36 o 
  13  10   3        1.24       -1.71      9.80 o 
  14  10   3       23.97       42.31     11.13 o 
  15  10   3      567.76      563.89     19.67 o 
  16  10   3        6.30      -13.23     13.23 o 
  17  10   3      121.40      125.72     16.55 o 
  18  10   3        7.27       13.95     16.94 o 
  19  10   3      183.47      192.89     21.52 o 
   1  11   3      264.17      269.13      8.61 o 
   2  11   3     6536.71     6249.27     54.33 o 
   3  11   3     1561.39     1476.66     16.72 o 
   4  11   3     3920.29     3870.75     36.12 o 
   5  11   3      269.40      312.13      9.92 o 
   6  11   3     4292.87     4293.50     38.56 o 
   7  11   3      841.28      763.34     13.97 o 
   8  11   3     4868.25     4966.49     44.73 o 
   9  11   3      480.57      407.62     12.62 o 
  10  11   3      799.52      730.74     15.81 o 
  11  11   3      709.38      697.87     17.16 o 
  12  11   3     3889.62     3846.66     41.99 o 
  13  11   3      351.27      320.13     14.15 o 
  14  11   3       96.59       91.63     13.71 o 
  15  11   3       52.50       23.41     13.93 o 
  16  11   3     1184.34     1279.43     28.04 o 
  17  11   3      348.10      308.43     18.76 o 
  18  11   3       41.78       47.96     19.66 o 
  19  11   3        8.17       -1.01     21.66 o 
   1  12   3     5180.79     5214.12     48.49 o 
   2  12   3     1648.75     1633.98     20.57 o 
   3  12   3     3537.54     3375.58     31.82 o 
   4  12   3     2604.77     2653.69     27.91 o 
   5  12   3      360.34      295.92     10.34 o 
   6  12   3      632.74      656.30     16.81 o 
   7  12   3     5300.78     5084.78     49.15 o 
   8  12   3      202.17      210.93     10.49 o 
   9  12   3      228.78      192.64     10.63 o 
  10  12   3       70.25       90.66      9.95 o 
  11  12   3     1292.62     1328.80     28.78 o 
  12  12   3      784.83      749.76     19.55 o 
  13  12   3     1683.10     1861.34     30.76 o 
  14  12   3       84.64       73.10     14.10 o 
  15  12   3      165.42      185.32     17.26 o 
  16  12   3      214.96      220.71     17.91 o 
  17  12   3      901.76      960.32     28.30 o 
  18  12   3      133.86      117.77     22.25 o 
   1  13   3       54.83       50.86      7.21 o 
   2  13   3     1539.90     1545.07     19.14 o 
   3  13   3     2707.05     2535.32     31.97 o 
   4  13   3      486.79      489.06     12.30 o 
   5  13   3      543.44      581.08     13.38 o 
   6  13   3      771.95      723.97     14.89 o 
   7  13   3       11.94       20.59      8.27 o 
   8  13   3      116.50      104.56      9.88 o 
   9  13   3       22.27       38.15      9.46 o 
  10  13   3        8.08       -6.06     10.02 o 
  11  13   3       33.30       24.31     11.11 o 
  12  13   3        6.13       -4.55     11.38 o 
  13  13   3      157.84      130.85     14.85 o 
  14  13   3       71.14       81.01     14.61 o 
  15  13   3      252.67      281.34     18.76 o 
  16  13   3       75.88       66.89     17.16 o 
  17  13   3       78.76       81.02     18.91 o 
  18  13   3       15.08       -3.27     27.35 o 
   1  14   3     2596.03     2617.50     29.45 o 
   2  14   3     2393.91     2201.15     24.29 o 
   3  14   3     5036.34     5097.28     47.16 o 
   4  14   3        3.90       39.14      7.46 o 
   5  14   3      578.81      532.92     13.39 o 
   6  14   3      253.72      237.47     10.78 o 
   7  14   3     3616.24     3522.87     44.90 o 
   8  14   3      380.94      308.14     12.23 o 
   9  14   3       44.63       34.08      9.87 o 
  10  14   3       17.40       28.86     11.16 o 
  11  14   3     1627.35     1612.80     30.74 o 
  12  14   3      200.41      159.22     15.50 o 
  13  14   3      469.46      569.02     24.23 o 
  14  14   3       85.57       78.44     15.96 o 
  15  14   3      351.98      350.57     20.11 o 
  16  14   3       49.49       64.88     18.71 o 
  17  14   3      532.23      606.56     38.85 o 
   1  15   3       75.59      110.06      9.69 o 
   2  15   3     4123.20     3926.10     42.60 o 
   3  15   3     1417.40     1318.92     25.88 o 
   4  15   3     1546.41     1473.97     21.89 o 
   5  15   3     1137.92     1094.43     20.06 o 
   6  15   3     1791.54     1833.55     28.02 o 
   7  15   3       59.26       58.12     11.11 o 
   8  15   3     2635.26     2682.10     33.96 o 
   9  15   3      246.89      234.40     13.81 o 
  10  15   3      599.21      605.23     20.20 o 
  11  15   3      321.55      298.39     16.20 o 
  12  15   3     1897.70     1861.27     37.86 o 
  13  15   3       90.95       76.61     16.97 o 
  14  15   3       37.97       59.93     17.18 o 
  15  15   3        9.86      -13.25     17.27 o 
  16  15   3      777.25      812.54     32.70 o 
   1  16   3      252.53      233.67     10.98 o 
   2  16   3       39.58       47.70      9.87 o 
   3  16   3      230.79      226.52     11.93 o 
   4  16   3      242.46      275.12     12.50 o 
   5  16   3      134.48      136.40     11.10 o 
   6  16   3        9.79       18.63     10.82 o 
   7  16   3      113.34      115.51     12.57 o 
   8  16   3       38.75       34.65     11.82 o 
   9  16   3       26.29       29.86     13.11 o 
  10  16   3       61.63       43.71     13.94 o 
  11  16   3        0.66       10.53     15.33 o 
  12  16   3       33.75       30.27     16.43 o 
  13  16   3      233.98      227.57     20.15 o 
  14  16   3       75.11       61.44     18.30 o 
  15  16   3        0.38        7.40     18.14 o 
  16  16   3        2.22      -29.95     29.95 o 
   1  17   3       24.45       14.61      9.52 o 
   2  17   3     2386.86     2345.46     30.97 o 
   3  17   3      543.16      442.01     15.84 o 
   4  17   3       97.51       87.84     11.06 o 
   5  17   3      187.39      208.19     13.42 o 
   6  17   3     1189.19     1191.34     36.84 o 
   7  17   3        7.00        4.59     11.82 o 
   8  17   3      297.97      333.12     16.03 o 
   9  17   3        1.72      -11.20     13.40 o 
  10  17   3       99.61      110.33     16.30 o 
  11  17   3       13.38       24.93     16.66 o 
  12  17   3      505.49      512.40     23.75 o 
  13  17   3      127.56      109.30     18.80 o 
  14  17   3       13.78       11.71     18.47 o 
  15  17   3       29.81       53.93     21.57 o 
   1  18   3     1570.12     1500.63     24.90 o 
   2  18   3      888.33      801.13     19.37 o 
   3  18   3     1955.06     1908.79     28.46 o 
   4  18   3       11.60       22.59     11.15 o 
   5  18   3      228.17      236.43     14.50 o 
   6  18   3       15.53        4.55     14.47 o 
   7  18   3     1723.47     1671.97     29.83 o 
   8  18   3       66.90       54.10     14.60 o 
   9  18   3       25.27       38.17     14.96 o 
  10  18   3        0.05       14.14     15.73 o 
  11  18   3      416.99      434.28     22.32 o 
  12  18   3        8.83       17.12     17.65 o 
  13  18   3      329.68      391.43     24.07 o 
  14  18   3      168.20      153.78     22.24 o 
   1  19   3       20.32       18.64     11.37 o 
   2  19   3      993.62     1023.78     26.40 o 
   3  19   3     1163.98     1119.19     23.08 o 
   4  19   3       45.81       44.79     12.73 o 
   5  19   3      560.03      493.56     19.14 o 
   6  19   3      291.99      295.25     19.12 o 
   7  19   3        0.62       26.61     13.44 o 
   8  19   3      218.19      210.67     22.37 o 
   9  19   3      113.11      120.73     21.30 o 
  10  19   3       31.08       37.23     17.27 o 
  11  19   3       36.03       17.81     17.80 o 
  12  19   3      154.90      147.40     20.32 o 
  13  19   3       38.89       49.44     20.75 o 
   1  20   3      360.82      377.11     19.81 o 
   2  20   3      196.59      167.37     14.03 o 
   3  20   3      154.28      139.62     12.86 o 
   4  20   3       72.93       55.13     13.52 o 
   5  20   3        1.16       11.60     13.60 o 
   6  20   3       63.00       60.42     14.35 o 
   7  20   3      564.46      538.66     21.98 o 
   8  20   3      131.13       75.21     17.14 o 
   9  20   3        6.69       25.64     17.16 o 
  10  20   3        7.51        0.48     23.02 o 
  11  20   3      277.65      343.45     22.98 o 
  12  20   3       74.85       90.39     28.71 o 
   1  21   3       96.49       95.75     14.05 o 
   2  21   3      618.11      633.41     21.81 o 
   3  21   3       68.17       73.29     13.90 o 
   4  21   3      362.54      343.72     18.23 o 
   5  21   3        6.28        3.32     14.21 o 
   6  21   3      375.48      455.74     25.32 o 
   7  21   3       87.17       77.28     17.96 o 
   8  21   3      405.71      417.11     22.84 o 
   9  21   3       54.14       45.77     18.37 o 
  10  21   3       13.83       42.27     19.34 o 
   1  22   3      117.08       96.71     14.98 o 
   2  22   3        9.98       -0.16     14.15 o 
   3  22   3       58.10      112.40     15.68 o 
   4  22   3       14.58       16.08     14.90 o 
   5  22   3      136.65      127.76     16.22 o 
   6  22   3        5.13       10.49     16.56 o 
   7  22   3      402.58      475.55     24.16 o 
   8  22   3        2.73       29.64     18.69 o 
   9  22   3       41.03       58.90     26.88 o 
   1  23   3        4.35       -1.18     14.51 o 
   2  23   3       34.88       32.94     14.91 o 
   3  23   3       19.37       30.00     16.01 o 
   4  23   3       82.04       87.71     16.75 o 
   5  23   3        1.69        7.52     15.83 o 
   6  23   3       22.72       26.74     18.46 o 
   1  24   3      371.61      429.18     26.99 o 
   2  24   3       97.17      128.23     17.19 o 
   3  24   3      267.39      265.61     22.25 o 
   0   0   4    34370.39    33604.21    549.40 o 
   1   0   4     3620.05     4023.78     47.58 o 
   2   0   4      311.21      511.16     11.84 o 
   3   0   4     3446.02     3428.68     41.97 o 
   4   0   4     9225.52     8961.73     93.10 o 
   5   0   4     5691.77     5194.90     56.68 o 
   6   0   4     5658.85     5804.35     63.18 o 
   7   0   4     1875.50     1837.34     25.42 o 
   8   0   4     4407.74     3844.97     45.71 o 
   9   0   4    18688.46    18624.04    190.73 o 
  10   0   4     3568.73     3556.70     52.00 o 
  11   0   4      994.41      916.93     26.60 o 
  12   0   4       11.26       35.52     12.70 o 
  13   0   4      263.82      277.75     17.67 o 
  14   0   4     3060.00     3093.30     69.93 o 
  15   0   4     1919.29     1821.58     42.82 o 
  16   0   4      499.83      499.01     54.93 o 
  17   0   4        0.51      -18.88     18.88 o 
  18   0   4     1030.38     1111.01     55.29 o 
  19   0   4       59.65       61.51     26.04 o 
  20   0   4      524.90      554.68     36.70 o 
   0   1   4     5344.44     5474.85     62.91 o 
   1   1   4     3564.34     3501.57     28.88 o 
   2   1   4      244.82      258.83      5.99 o 
   3   1   4     1696.34     1776.51     16.84 o 
   4   1   4      842.72      798.63      9.71 o 
   5   1   4     3017.82     2671.65     22.76 o 
   6   1   4      251.98      268.56      7.29 o 
   7   1   4      565.83      682.63     10.50 o 
   8   1   4        3.00        8.26      4.99 o 
   9   1   4      273.51      262.48      8.64 o 
  10   1   4      504.89      561.69     12.59 o 
  11   1   4      701.17      634.61     15.61 o 
  12   1   4      736.84      717.04     19.20 o 
  13   1   4       79.06      115.85     10.82 o 
  14   1   4      547.09      483.37     16.38 o 
  15   1   4      829.72      814.69     20.81 o 
  16   1   4       11.65       15.39     13.20 o 
  17   1   4        2.62      -12.28     13.91 o 
  18   1   4       25.44       32.63     17.60 o 
  19   1   4      425.65      483.31     24.70 o 
  20   1   4      365.50      399.08     23.86 o 
   0   2   4     1443.37     1262.51     19.50 o 
   1   2   4       63.53       87.52      4.09 o 
   2   2   4      462.29      433.99      8.67 o 
   3   2   4       38.41      114.42      6.07 o 
   4   2   4     2001.82     2093.13     18.53 o 
   5   2   4     1387.92     1285.23     13.48 o 
   6   2   4      822.72      839.00     10.95 o 
   7   2   4      132.65       87.99      5.23 o 
   8   2   4      562.22      541.42     10.67 o 
   9   2   4      504.32      543.34     14.93 o 
  10   2   4      808.86      730.79     13.64 o 
  11   2   4      927.46      864.08     16.80 o 
  12   2   4       66.20       70.69      9.42 o 
  13   2   4      154.41      182.96     11.50 o 
  14   2   4      884.96      903.65     19.49 o 
  15   2   4       73.74       65.16     12.44 o 
  16   2   4       48.56       38.32     13.93 o 
  17   2   4        9.80       33.27     15.68 o 
  18   2   4      102.69      140.10     17.54 o 
  19   2   4        9.28        6.49     18.71 o 
  20   2   4       21.90       62.22     21.19 o 
   0   3   4    11297.55    11419.76    125.76 o 
   1   3   4    14041.51    13808.47     99.59 o 
   2   3   4     1011.17      947.44     11.32 o 
   3   3   4     5653.60     5663.58     44.69 o 
   4   3   4     3364.34     3551.66     28.63 o 
   5   3   4    12166.01    10965.23     80.32 o 
   6   3   4     1938.65     2028.87     20.88 o 
   7   3   4        0.17       17.83      4.61 o 
   8   3   4      307.88      377.64      9.75 o 
   9   3   4     9175.88     9042.86     73.66 o 
  10   3   4      302.44      216.21      9.04 o 
  11   3   4      837.23      822.94     15.74 o 
  12   3   4       73.89       59.96      9.58 o 
  13   3   4     1535.85     1562.05     23.78 o 
  14   3   4     1418.42     1321.30     24.03 o 
  15   3   4     2499.07     2403.73     37.69 o 
  16   3   4      109.16       73.61     14.48 o 
  17   3   4      426.23      476.14     32.97 o 
  18   3   4      236.57      259.28     19.14 o 
  19   3   4      981.39     1054.84     36.34 o 
  20   3   4      514.99      490.28     38.31 o 
   0   4   4    13117.79    13240.94    135.11 o 
   1   4   4      119.34      121.03      4.78 o 
   2   4   4       90.48       84.53      4.25 o 
   3   4   4      241.16      300.48      7.54 o 
   4   4   4     5856.72     5548.94     42.64 o 
   5   4   4      512.98      474.68      9.08 o 
   6   4   4     2594.51     2418.80     21.60 o 
   7   4   4      683.20      714.06     12.80 o 
   8   4   4     2289.04     2199.51     23.72 o 
   9   4   4     4063.87     3929.66     36.09 o 
  10   4   4     2077.62     2036.35     23.09 o 
  11   4   4       89.87       92.50      8.33 o 
  12   4   4        9.83       -6.56      8.31 o 
  13   4   4       23.03       17.79      9.84 o 
  14   4   4     1928.75     1920.27     32.69 o 
  15   4   4      321.41      288.79     16.89 o 
  16   4   4      176.22      156.01     15.13 o 
  17   4   4        9.00        8.31     15.24 o 
  18   4   4      384.06      417.25     21.07 o 
  19   4   4        4.02       31.17     20.15 o 
  20   4   4      320.99      399.91     37.81 o 
   0   5   4       39.53      113.82      7.13 o 
   1   5   4      218.48      251.12      7.20 o 
   2   5   4       16.06        5.42      3.71 o 
   3   5   4        0.96        8.85      3.94 o 
   4   5   4       39.59       74.35      4.93 o 
   5   5   4      903.21      880.04     11.28 o 
   6   5   4       33.56       29.44      5.22 o 
   7   5   4       66.84       58.91      5.96 o 
   8   5   4        5.08       11.25      6.23 o 
   9   5   4     1786.97     1833.85     21.16 o 
  10   5   4      185.13      187.36      8.93 o 
  11   5   4        0.28       -1.62      7.62 o 
  12   5   4      291.32      306.66     11.97 o 
  13   5   4      532.08      512.51     16.08 o 
  14   5   4       28.77       17.22     11.64 o 
  15   5   4        6.14       -0.71     11.96 o 
  16   5   4       77.16       45.20     13.89 o 
  17   5   4      155.55      135.76     17.17 o 
  18   5   4        9.88       20.43     16.68 o 
  19   5   4        0.92       18.71     19.67 o 
  20   5   4        0.24       19.67     20.90 o 
   0   6   4    15681.46    14273.30    145.86 o 
   1   6   4      528.63      498.00      8.47 o 
   2   6   4      790.27      809.98     10.53 o 
   3   6   4       12.13       88.20      5.50 o 
   4   6   4     9111.96     8951.41     66.60 o 
   5   6   4     2184.55     1961.48     18.62 o 
   6   6   4     4939.31     4769.98     39.69 o 
   7   6   4      165.87      172.09      7.17 o 
   8   6   4     4028.14     3979.50     36.32 o 
   9   6   4      588.00      638.41     13.07 o 
  10   6   4     4071.65     3938.31     37.05 o 
  11   6   4     1229.79     1117.84     17.59 o 
  12   6   4      149.59      204.07     10.43 o 
  13   6   4      269.97      318.35     13.50 o 
  14   6   4     4065.11     4148.40     47.45 o 
  15   6   4      142.87       98.02     16.94 o 
  16   6   4       12.93       18.26     13.95 o 
  17   6   4        1.69        0.93     15.38 o 
  18   6   4      792.31      849.48     29.93 o 
  19   6   4      101.97       93.70     21.54 o 
  20   6   4      181.33      235.23     32.32 o 
   0   7   4     2252.01     2483.29     30.91 o 
   1   7   4     8646.10     8360.18     62.41 o 
   2   7   4      898.24     1039.42     12.37 o 
   3   7   4     3454.02     3522.42     29.21 o 
   4   7   4     2554.08     2432.72     21.37 o 
   5   7   4     7899.07     7538.07     57.76 o 
   6   7   4     3106.43     3029.67     26.94 o 
   7   7   4      302.10      362.89     10.43 o 
   8   7   4      741.18      798.88     13.53 o 
   9   7   4     8115.77     7887.60     65.94 o 
  10   7   4     3468.71     3159.12     37.86 o 
  11   7   4      382.84      399.82     12.60 o 
  12   7   4        4.93       21.85      8.82 o 
  13   7   4     1495.30     1597.88     27.75 o 
  14   7   4     1341.71     1337.73     26.37 o 
  15   7   4     1781.78     1776.44     30.63 o 
  16   7   4      106.32      102.26     15.11 o 
  17   7   4      582.96      647.64     24.71 o 
  18   7   4       28.06       20.96     17.60 o 
  19   7   4      583.17      633.18     27.69 o 
   0   8   4        7.43       29.03      6.64 o 
   1   8   4       22.99       38.97      4.92 o 
   2   8   4      110.06      148.20      5.93 o 
   3   8   4      140.68      116.09      5.50 o 
   4   8   4      218.90      203.03      7.23 o 
   5   8   4       60.04       42.69      5.81 o 
   6   8   4        2.13        9.33      5.80 o 
   7   8   4       85.16      117.52      7.40 o 
   8   8   4       21.35       48.12      7.26 o 
   9   8   4       53.88       76.84      7.85 o 
  10   8   4       13.22       22.64      8.04 o 
  11   8   4        9.32        0.73      7.93 o 
  12   8   4      120.71      102.40      9.80 o 
  13   8   4        5.51       14.48     10.73 o 
  14   8   4      120.42       98.58     13.05 o 
  15   8   4       16.02       32.77     13.69 o 
  16   8   4        0.91      -13.90     13.90 o 
  17   8   4       86.64       69.55     16.50 o 
  18   8   4        6.21        3.12     18.22 o 
  19   8   4        0.92       22.35     19.30 o 
   0   9   4     2389.60     2197.55     29.42 o 
   1   9   4     2790.41     2681.37     23.93 o 
   2   9   4      154.85      192.76      7.37 o 
   3   9   4      710.29      662.98     10.95 o 
   4   9   4     1690.41     1610.82     17.66 o 
   5   9   4     5601.66     5313.33     44.16 o 
   6   9   4      607.45      524.16     11.20 o 
   7   9   4       81.91       85.76      7.56 o 
   8   9   4      317.19      315.85     10.69 o 
   9   9   4     2711.60     2791.59     34.29 o 
  10   9   4      777.13      710.79     15.08 o 
  11   9   4      458.37      449.32     13.90 o 
  12   9   4       66.57       18.44      9.57 o 
  13   9   4     1202.39     1242.89     24.59 o 
  14   9   4      373.02      357.20     16.20 o 
  15   9   4      396.05      410.12     18.82 o 
  16   9   4      421.46      352.88     23.22 o 
  17   9   4      128.67      125.96     17.98 o 
  18   9   4        5.18       18.28     18.48 o 
  19   9   4      182.51      214.52     23.58 o 
   0  10   4    17733.22    17086.15    175.22 o 
   1  10   4     4211.03     3921.36     32.71 o 
   2  10   4        6.74       13.41      5.40 o 
   3  10   4     1167.78     1295.98     15.11 o 
   4  10   4     5867.66     5768.05     47.45 o 
   5  10   4     1275.22     1273.32     16.18 o 
   6  10   4     3116.50     2797.70     26.84 o 
   7  10   4      106.68      182.52     10.12 o 
   8  10   4     3153.88     3234.35     32.01 o 
   9  10   4      169.26      171.86      9.42 o 
  10  10   4     2324.04     2386.02     26.97 o 
  11  10   4      135.62      133.95     10.09 o 
  12  10   4        7.40       26.04     10.75 o 
  13  10   4       14.53       31.35     11.59 o 
  14  10   4     2138.52     2268.35     33.04 o 
  15  10   4      592.05      561.81     21.29 o 
  16  10   4      157.83      121.47     18.20 o 
  17  10   4        4.77       19.10     17.45 o 
  18  10   4      816.22      859.84     34.04 o 
   0  11   4     3181.13     3134.10     42.58 o 
   1  11   4     1153.66     1117.35     16.59 o 
   2  11   4      274.02      326.39     10.09 o 
   3  11   4      316.54      359.36     11.24 o 
   4  11   4       15.09       13.70      6.87 o 
   5  11   4     1108.33     1065.74     15.84 o 
   6  11   4       10.10       26.27      7.08 o 
   7  11   4        1.17       -5.98      7.50 o 
   8  11   4       12.87       14.90      8.13 o 
   9  11   4      417.59      401.78     15.06 o 
  10  11   4      395.75      358.81     12.89 o 
  11  11   4      116.72      109.73     10.58 o 
  12  11   4       32.70       41.54     11.39 o 
  13  11   4      100.20      116.17     13.10 o 
  14  11   4        7.81       24.87     13.60 o 
  15  11   4      323.74      364.40     18.70 o 
  16  11   4       38.96       42.81     17.40 o 
  17  11   4       37.59       14.62     19.33 o 
  18  11   4      303.93      330.34     27.03 o 
   0  12   4     1408.62     1422.16     25.93 o 
   1  12   4      253.20      198.90      8.65 o 
   2  12   4      180.08      172.16      8.36 o 
   3  12   4       54.67       78.99      8.00 o 
   4  12   4      859.55      850.97     15.36 o 
   5  12   4      927.00      860.90     15.57 o 
   6  12   4     1154.54     1100.54     18.57 o 
   7  12   4        8.78       37.08      8.79 o 
   8  12   4      603.66      601.88     15.88 o 
   9  12   4      458.46      431.65     14.64 o 
  10  12   4      866.20      897.09     18.31 o 
  11  12   4      119.42      103.76     13.01 o 
  12  12   4      124.17      161.66     14.21 o 
  13  12   4       53.30       57.05     13.77 o 
  14  12   4      448.61      465.61     20.57 o 
  15  12   4      186.46      191.19     19.04 o 
  16  12   4        1.15        7.75     16.75 o 
  17  12   4       79.43      140.14     21.83 o 
   0  13   4      917.16      885.42     20.08 o 
   1  13   4     2429.90     2281.46     24.35 o 
   2  13   4       80.63      105.29      8.43 o 
   3  13   4      436.65      424.67     12.65 o 
   4  13   4       91.22       75.61      8.57 o 
   5  13   4     3923.99     3835.17     38.24 o 
   6  13   4     1293.26     1082.99     21.92 o 
   7  13   4       18.82       27.27      9.72 o 
   8  13   4      598.38      577.16     15.70 o 
   9  13   4     2575.83     2592.61     31.70 o 
  10  13   4      689.81      660.04     18.68 o 
  11  13   4      466.04      351.47     16.13 o 
  12  13   4       58.95       20.31     13.58 o 
  13  13   4      764.87      824.36     23.49 o 
  14  13   4      248.97      219.32     17.75 o 
  15  13   4      537.40      550.51     24.49 o 
  16  13   4       44.81       22.70     18.26 o 
  17  13   4       57.17       55.45     23.09 o 
   0  14   4     3430.48     3384.26     47.97 o 
   1  14   4     2381.47     2330.15     25.70 o 
   2  14   4       96.71       89.53      8.92 o 
   3  14   4      714.48      710.37     15.18 o 
   4  14   4      683.47      699.24     15.23 o 
   5  14   4      215.44      204.16     10.27 o 
   6  14   4      404.34      354.24     13.19 o 
   7  14   4       60.34       72.15     12.01 o 
   8  14   4      307.84      316.67     13.00 o 
   9  14   4        2.95        3.83     10.75 o 
  10  14   4      160.78      174.50     14.12 o 
  11  14   4        2.52       -4.31     12.78 o 
  12  14   4       88.59       76.26     14.52 o 
  13  14   4       58.64       34.82     15.20 o 
  14  14   4      209.26      259.22     20.58 o 
  15  14   4      510.86      546.01     26.29 o 
  16  14   4      169.67      176.24     22.23 o 
   0  15   4     2674.46     2590.58     39.62 o 
   1  15   4      309.53      282.61     11.18 o 
   2  15   4       57.57       39.62      8.71 o 
   3  15   4       77.07       68.55      9.79 o 
   4  15   4       98.07       72.49      9.82 o 
   5  15   4      486.94      488.76     16.28 o 
   6  15   4      259.14      193.58     12.35 o 
   7  15   4       91.42       77.64     11.32 o 
   8  15   4       44.48       52.05     12.49 o 
   9  15   4     1109.90     1030.79     23.10 o 
  10  15   4      112.37       61.47     15.41 o 
  11  15   4        2.55       13.05     14.07 o 
  12  15   4       40.05       61.77     21.79 o 
  13  15   4      312.55      348.11     23.28 o 
  14  15   4       85.14       58.90     17.80 o 
  15  15   4       37.81       20.50     20.95 o 
   0  16   4      985.47     1034.85     30.02 o 
   1  16   4      618.88      519.79     17.08 o 
   2  16   4      332.14      314.16     13.60 o 
   3  16   4        8.92       17.72     10.20 o 
   4  16   4      987.61      936.03     20.23 o 
   5  16   4     1358.60     1294.31     24.55 o 
   6  16   4     1600.03     1544.52     27.11 o 
   7  16   4        2.22       27.55     13.02 o 
   8  16   4      664.45      746.17     25.86 o 
   9  16   4      217.54      211.73     16.02 o 
  10  16   4     1222.33     1373.02     32.19 o 
  11  16   4      305.24      246.55     19.31 o 
  12  16   4       54.51       54.06     18.62 o 
  13  16   4       56.65       55.66     20.02 o 
  14  16   4      871.07      979.36     33.51 o 
  15  16   4      312.38      293.17     28.94 o 
   0  17   4      750.45      797.39     27.70 o 
   1  17   4      402.70      383.57     15.60 o 
   2  17   4      171.34      162.09     13.53 o 
   3  17   4       20.42       17.14     10.80 o 
   4  17   4       20.80       22.76     11.66 o 
   5  17   4      560.20      585.49     19.56 o 
   6  17   4     1246.96     1226.08     28.50 o 
   7  17   4      331.19      285.03     19.22 o 
   8  17   4      413.57      364.58     18.16 o 
   9  17   4     1127.02     1186.58     29.62 o 
  10  17   4      394.51      412.24     21.50 o 
  11  17   4       98.67       61.68     18.75 o 
  12  17   4        0.89        1.69     18.39 o 
  13  17   4      119.58      147.41     21.99 o 
  14  17   4      137.57      154.20     22.45 o 
   0  18   4      306.23      317.50     21.27 o 
   1  18   4      108.02       80.07     12.59 o 
   2  18   4        1.76       18.77     11.44 o 
   3  18   4       48.67       55.99     12.18 o 
   4  18   4      174.72      133.81     13.52 o 
   5  18   4      307.60      289.80     16.82 o 
   6  18   4       20.53        0.45     13.70 o 
   7  18   4       20.87        7.74     14.21 o 
   8  18   4      189.04      254.35     21.40 o 
   9  18   4      105.23       89.23     17.44 o 
  10  18   4       70.04       65.16     17.62 o 
  11  18   4       83.15       38.08     19.30 o 
  12  18   4      162.41      173.14     22.45 o 
  13  18   4       91.05      110.27     21.52 o 
   0  19   4      410.98      360.62     23.65 o 
   1  19   4      984.42      966.50     22.81 o 
   2  19   4        5.17       11.76     12.55 o 
   3  19   4      204.34      201.36     13.53 o 
   4  19   4      198.72      178.64     16.12 o 
   5  19   4     1526.68     1568.41     37.37 o 
   6  19   4       81.60       36.71     15.31 o 
   7  19   4        0.19        7.80     15.20 o 
   8  19   4        3.45       11.36     16.44 o 
   9  19   4     1056.67     1029.67     30.18 o 
  10  19   4      223.80      146.51     21.21 o 
  11  19   4       76.15       74.10     20.96 o 
  12  19   4        3.01       -2.85     22.28 o 
   0  20   4      805.51      896.48     33.35 o 
   1  20   4       39.65       40.23     12.66 o 
   2  20   4       30.04       44.01     14.46 o 
   3  20   4        0.42       -5.60     15.11 o 
   4  20   4      256.78      298.15     18.15 o 
   5  20   4      130.67      114.93     16.25 o 
   6  20   4      927.60      926.86     26.46 o 
   7  20   4        3.58       -7.56     15.75 o 
   8  20   4      365.62      397.29     22.54 o 
   9  20   4       16.21       42.41     19.88 o 
  10  20   4      545.28      569.93     29.46 o 
   0  21   4      245.42      287.31     41.43 o 
   1  21   4        1.36       -8.17     14.73 o 
   2  21   4       19.40       28.48     15.07 o 
   3  21   4        8.53       13.51     16.05 o 
   4  21   4        3.16      -13.50     15.46 o 
   5  21   4        0.09      -15.23     15.23 o 
   6  21   4       46.73       63.03     16.47 o 
   7  21   4       75.75       56.52     24.07 o 
   8  21   4        0.56      -16.17     18.07 o 
   9  21   4       32.04       30.97     23.82 o 
   0  22   4     1159.79     1021.18     42.54 o 
   1  22   4      265.84      261.10     22.10 o 
   2  22   4        3.44       20.02     18.65 o 
   3  22   4       98.45       99.63     26.45 o 
   4  22   4      477.61      499.15     23.48 o 
   5  22   4      161.71      114.73     18.29 o 
   6  22   4      203.83      203.87     19.42 o 
   7  22   4       41.01       51.09     24.21 o 
   0  23   4      201.16      204.43     29.14 o 
   1  23   4      366.59      404.20     29.95 o 
   2  23   4        9.31       -9.02     17.22 o 
   3  23   4       77.33       60.07     20.57 o 
   4  23   4      140.34      168.41     26.03 o 
   1   1   5     2675.22     2664.64     25.14 o 
   2   1   5     7648.40     6882.66     58.05 o 
   3   1   5     2531.98     2516.85     24.07 o 
   4   1   5     3336.80     2937.86     27.37 o 
   5   1   5        3.77      106.69      6.44 o 
   6   1   5     3629.56     3673.58     33.34 o 
   7   1   5      216.53      219.61      8.22 o 
   8   1   5     4594.72     4366.24     41.00 o 
   9   1   5      102.38      139.12     11.16 o 
  10   1   5     1054.58     1088.65     21.08 o 
  11   1   5       14.21        2.70     10.23 o 
  12   1   5     3291.89     3020.57     38.73 o 
  13   1   5      295.74      234.80     15.65 o 
  14   1   5      155.25      178.20     14.37 o 
  15   1   5        6.77       31.76     14.85 o 
  16   1   5     1245.82     1416.06     32.96 o 
  17   1   5      828.67      805.44     28.75 o 
  18   1   5       46.17       54.67     19.48 o 
  19   1   5       30.26       37.15     19.70 o 
   1   2   5     5206.81     4908.09     41.43 o 
   2   2   5     1883.20     1777.98     19.56 o 
   3   2   5     7918.41     7461.13     60.64 o 
   4   2   5     1019.37     1049.60     13.95 o 
   5   2   5     2164.65     2207.47     22.48 o 
   6   2   5     3421.38     3167.20     29.72 o 
   7   2   5     5994.90     5475.61     49.12 o 
   8   2   5     4198.77     4013.51     39.91 o 
   9   2   5      174.17      127.09      8.98 o 
  10   2   5       55.48      115.63     11.28 o 
  11   2   5     3083.57     3175.05     39.36 o 
  12   2   5     3342.38     3267.16     41.02 o 
  13   2   5     1367.90     1299.28     25.44 o 
  14   2   5      427.37      404.71     18.79 o 
  15   2   5      491.94      524.91     21.45 o 
  16   2   5      189.40      160.73     18.96 o 
  17   2   5     1285.90     1343.71     33.83 o 
  18   2   5      171.57      198.44     21.56 o 
  19   2   5      150.76      182.67     21.36 o 
   1   3   5       15.25       15.07      4.72 o 
   2   3   5      360.47      323.89      8.46 o 
   3   3   5      397.17      444.04      9.86 o 
   4   3   5      178.27      176.05      6.67 o 
   5   3   5       12.06       14.80      5.22 o 
   6   3   5       32.07       18.84      6.48 o 
   7   3   5      295.00      323.50     10.69 o 
   8   3   5      640.91      566.87     13.58 o 
   9   3   5      409.00      348.23     12.16 o 
  10   3   5      293.48      353.20     13.48 o 
  11   3   5       77.37       53.13     11.10 o 
  12   3   5       49.70       37.75     11.46 o 
  13   3   5       48.84       54.25     12.39 o 
  14   3   5       29.40       24.71     12.84 o 
  15   3   5       79.35       77.18     15.06 o 
  16   3   5      118.45      190.47     20.60 o 
  17   3   5       80.51      101.42     18.80 o 
  18   3   5       13.35       30.35     18.72 o 
  19   3   5       29.73       40.02     20.36 o 
   1   4   5     2495.05     2422.18     23.57 o 
   2   4   5     2840.71     2746.32     25.97 o 
   3   4   5     2871.78     2606.98     24.03 o 
   4   4   5      388.07      387.58     10.13 o 
   5   4   5      832.17      849.02     13.19 o 
   6   4   5     1599.32     1456.40     17.72 o 
   7   4   5     1436.75     1225.49     16.62 o 
   8   4   5     1010.33      877.70     16.93 o 
   9   4   5       53.52       26.38      8.26 o 
  10   4   5        6.61       18.79      8.78 o 
  11   4   5      996.33     1139.71     22.60 o 
  12   4   5      765.19      746.99     19.83 o 
  13   4   5       63.92       78.29     12.56 o 
  14   4   5      338.24      338.69     16.41 o 
  15   4   5       12.45       28.31     14.69 o 
  16   4   5      308.20      269.30     20.33 o 
  17   4   5      641.19      732.11     28.21 o 
  18   4   5       52.25       34.34     19.14 o 
  19   4   5       45.16       32.97     19.94 o 
   1   5   5    12917.76    12834.92    100.69 o 
   2   5   5     7276.59     6559.37     54.34 o 
   3   5   5     3735.14     3785.70     32.60 o 
   4   5   5     2390.28     2242.64     21.83 o 
   5   5   5        0.82       92.06      6.83 o 
   6   5   5     5795.94     5510.83     47.51 o 
   7   5   5     4887.75     4483.61     40.31 o 
   8   5   5     1335.20     1263.90     18.35 o 
   9   5   5       69.62       90.23      8.61 o 
  10   5   5      211.07      272.17     11.71 o 
  11   5   5      629.52      631.66     16.36 o 
  12   5   5     3272.83     3253.49     41.21 o 
  13   5   5     1298.26     1263.52     30.57 o 
  14   5   5       65.92      113.74     15.41 o 
  15   5   5       24.10       40.20     15.35 o 
  16   5   5      877.84     1034.80     28.26 o 
  17   5   5     1793.57     1767.09     39.51 o 
  18   5   5      198.57      153.70     20.82 o 
  19   5   5        4.83        6.73     20.62 o 
   1   6   5     1816.01     1703.06     18.85 o 
   2   6   5      174.88      165.96      7.78 o 
   3   6   5     1138.85     1048.13     13.84 o 
   4   6   5      105.55      102.81      6.33 o 
   5   6   5      184.26      254.95      8.94 o 
   6   6   5      512.95      513.25     11.89 o 
   7   6   5     1081.10     1031.79     20.08 o 
   8   6   5      239.66      221.82      9.87 o 
   9   6   5      193.55      194.65      9.94 o 
  10   6   5      286.45      335.05     15.03 o 
  11   6   5      797.32      814.32     18.10 o 
  12   6   5       46.46       19.81     11.82 o 
  13   6   5      218.16      196.75     14.82 o 
  14   6   5      134.06      130.07     16.90 o 
  15   6   5        2.26      -12.28     15.37 o 
  16   6   5        3.44        0.78     15.96 o 
  17   6   5      570.65      675.05     30.87 o 
  18   6   5       71.78       54.41     19.78 o 
   1   7   5      119.66      132.04      7.09 o 
   2   7   5     1107.98     1058.92     14.75 o 
   3   7   5     1137.86     1042.12     14.88 o 
   4   7   5      143.80      126.22      7.32 o 
   5   7   5       90.67       80.39      8.16 o 
   6   7   5      593.76      635.92     13.09 o 
   7   7   5     1841.83     1893.03     27.40 o 
   8   7   5      904.04      872.50     16.00 o 
   9   7   5       12.89        1.64      8.32 o 
  10   7   5      346.81      367.19     13.05 o 
  11   7   5      524.60      501.32     16.11 o 
  12   7   5      767.60      696.68     22.12 o 
  13   7   5      365.44      316.01     17.20 o 
  14   7   5       39.32       35.73     14.37 o 
  15   7   5      284.97      356.97     19.43 o 
  16   7   5      216.20      227.81     18.62 o 
  17   7   5       19.69       41.03     17.73 o 
  18   7   5        5.68      -17.81     19.05 o 
   1   8   5     1812.24     1761.49     20.02 o 
   2   8   5     4721.79     4526.71     40.13 o 
   3   8   5     8118.74     7503.66     59.85 o 
   4   8   5      642.55      659.29     12.81 o 
   5   8   5      559.68      645.87     13.02 o 
   6   8   5      980.40     1017.20     15.90 o 
   7   8   5     3998.61     3954.20     38.63 o 
   8   8   5     1524.26     1540.06     22.96 o 
   9   8   5      468.37      343.40     12.20 o 
  10   8   5       86.04      125.40     10.22 o 
  11   8   5     2948.43     3024.83     38.47 o 
  12   8   5      482.13      463.00     16.04 o 
  13   8   5      367.14      355.43     24.77 o 
  14   8   5      183.94      159.72     17.90 o 
  15   8   5      325.70      418.30     20.37 o 
  16   8   5      832.17      859.86     27.39 o 
  17   8   5      775.14      859.14     28.14 o 
  18   8   5       34.92       31.33     21.86 o 
   1   9   5     3390.49     3372.22     31.87 o 
   2   9   5     3066.56     3009.70     29.36 o 
   3   9   5       92.16      109.42      8.18 o 
   4   9   5      236.09      234.76      9.04 o 
   5   9   5       12.45       22.64      7.05 o 
   6   9   5     2117.94     2001.38     26.31 o 
   7   9   5     3123.09     2657.60     31.30 o 
   8   9   5      115.02      112.57      9.40 o 
   9   9   5       20.79       22.37      8.98 o 
  10   9   5       10.71        8.45      9.46 o 
  11   9   5      363.89      347.66     13.43 o 
  12   9   5      926.58      997.78     20.98 o 
  13   9   5      661.17      671.32     22.20 o 
  14   9   5       40.81       35.02     15.00 o 
  15   9   5        0.58       23.18     16.21 o 
  16   9   5      179.79      214.26     21.11 o 
  17   9   5      217.58      180.27     22.44 o 
  18   9   5      272.76      305.02     30.03 o 
   1  10   5      181.48      166.63      8.06 o 
   2  10   5       29.39       36.14      7.01 o 
   3  10   5      882.59      822.90     15.05 o 
   4  10   5       21.24       10.43      7.17 o 
   5  10   5       93.78       75.69      7.97 o 
   6  10   5        4.68       -8.11      8.11 o 
   7  10   5      698.98      689.00     15.59 o 
   8  10   5     1312.26     1131.07     19.63 o 
   9  10   5        3.63        5.20      9.64 o 
  10  10   5      257.48      315.69     13.30 o 
  11  10   5      218.55      231.13     12.81 o 
  12  10   5      222.81      243.98     14.54 o 
  13  10   5      130.37      137.17     15.96 o 
  14  10   5       32.64       58.81     16.79 o 
  15  10   5      313.65      331.98     21.17 o 
  16  10   5        1.91        9.72     17.67 o 
  17  10   5        9.47      -19.84     19.84 o 
   1  11   5       17.58       51.06      8.19 o 
   2  11   5     3884.20     3773.55     41.05 o 
   3  11   5     1308.80     1213.76     19.41 o 
   4  11   5      298.48      303.09     12.71 o 
   5  11   5       81.92      119.77      9.50 o 
   6  11   5     1721.93     1682.77     23.65 o 
   7  11   5     2039.60     1949.02     27.19 o 
   8  11   5     2260.64     1999.66     26.99 o 
   9  11   5      507.51      395.91     18.44 o 
  10  11   5      862.14      949.12     20.93 o 
  11  11   5      686.28      688.68     19.72 o 
  12  11   5     1434.47     1516.11     28.00 o 
  13  11   5      861.16      806.75     24.59 o 
  14  11   5        3.63       26.76     16.56 o 
  15  11   5      115.94      114.89     19.96 o 
  16  11   5      722.85      820.34     52.13 o 
  17  11   5       14.34       36.73     25.19 o 
   1  12   5       28.09       31.38      9.31 o 
   2  12   5     3525.20     3553.57     39.76 o 
   3  12   5     3278.89     3128.09     33.46 o 
   4  12   5      657.03      611.81     16.52 o 
   5  12   5        1.87       19.78      9.05 o 
   6  12   5      139.00      164.14     11.25 o 
   7  12   5     1604.23     1704.20     25.78 o 
   8  12   5      941.11      984.09     20.66 o 
   9  12   5      413.88      375.48     14.62 o 
  10  12   5       42.04       34.24     11.46 o 
  11  12   5     1612.06     1642.76     28.65 o 
  12  12   5      242.86      234.51     16.27 o 
  13  12   5      106.19       81.02     15.28 o 
  14  12   5      117.11       88.47     18.00 o 
  15  12   5      427.99      545.26     28.52 o 
  16  12   5      719.12      760.21     34.92 o 
   1  13   5      103.85      110.99     10.19 o 
   2  13   5       22.77       31.57      9.31 o 
   3  13   5      908.41      864.60     18.85 o 
   4  13   5       61.58       49.59     10.39 o 
   5  13   5       70.55       71.43     11.41 o 
   6  13   5        6.35       13.67     10.09 o 
   7  13   5       21.71       15.24     10.78 o 
   8  13   5        5.01        8.68     11.04 o 
   9  13   5        1.70      -11.02     11.02 o 
  10  13   5      100.66       71.28     12.68 o 
  11  13   5        8.83       21.57     12.46 o 
  12  13   5        1.56      -13.05     13.05 o 
  13  13   5        0.11        2.46     15.33 o 
  14  13   5      133.74      100.56     18.60 o 
  15  13   5       28.58       40.00     21.42 o 
  16  13   5        0.72       25.13     24.51 o 
   1  14   5     1194.30     1150.85     21.36 o 
   2  14   5      471.59      464.34     15.72 o 
   3  14   5     1502.23     1474.08     22.97 o 
   4  14   5      358.51      305.24     13.68 o 
   5  14   5      111.16      147.36     14.84 o 
   6  14   5      192.08      230.47     13.94 o 
   7  14   5     1628.08     1746.26     27.20 o 
   8  14   5      683.89      659.39     19.46 o 
   9  14   5        7.59        8.83     11.49 o 
  10  14   5        2.97      -12.37     12.37 o 
  11  14   5      858.82      947.33     24.48 o 
  12  14   5      397.16      384.93     18.23 o 
  13  14   5      135.78       87.08     16.07 o 
  14  14   5       21.92       -1.69     17.84 o 
  15  14   5      284.93      357.50     27.49 o 
   1  15   5        6.40       37.24     10.96 o 
   2  15   5     3042.42     2942.14     35.01 o 
   3  15   5      183.14      196.17     11.69 o 
   4  15   5      210.17      207.04     12.46 o 
   5  15   5        6.51       22.36     11.35 o 
   6  15   5     1658.83     1668.09     32.17 o 
   7  15   5      608.87      604.07     20.28 o 
   8  15   5      688.68      683.09     21.15 o 
   9  15   5      252.16      195.52     15.43 o 
  10  15   5      146.03      173.28     16.59 o 
  11  15   5      199.27      181.46     17.51 o 
  12  15   5      831.81      900.84     27.24 o 
  13  15   5      231.04      209.63     20.26 o 
  14  15   5       41.29       13.06     21.14 o 
   1  16   5       17.83       23.89     13.69 o 
   2  16   5       32.36       47.33     13.09 o 
   3  16   5      143.86      184.37     13.84 o 
   4  16   5       14.43        7.03     14.07 o 
   5  16   5       69.17       77.76     16.42 o 
   6  16   5       35.84       39.34     15.09 o 
   7  16   5      179.65      205.06     17.59 o 
   8  16   5      106.01      101.33     16.55 o 
   9  16   5       63.63       73.01     17.03 o 
  10  16   5      167.00      227.60     21.05 o 
  11  16   5      143.52      167.67     19.79 o 
  12  16   5        6.47        7.35     19.56 o 
  13  16   5        3.64      -23.24     23.24 o 
   1  17   5      226.38      237.27     17.32 o 
   2  17   5      950.88      974.64     26.30 o 
   3  17   5      480.72      435.23     19.16 o 
   4  17   5      184.22      164.37     16.56 o 
   5  17   5        3.14       17.74     15.00 o 
   6  17   5      490.62      472.46     21.86 o 
   7  17   5      438.69      399.01     20.44 o 
   8  17   5      349.23      372.67     30.54 o 
   9  17   5        2.19        2.44     17.57 o 
  10  17   5      172.68      165.28     20.89 o 
  11  17   5       79.50      118.68     20.38 o 
  12  17   5      229.07      309.20     26.52 o 
   1  18   5      320.22      366.86     19.22 o 
   2  18   5      299.38      313.43     19.09 o 
   3  18   5     1016.82     1022.49     29.70 o 
   4  18   5      191.19      169.83     17.66 o 
   5  18   5       77.89       71.91     16.53 o 
   6  18   5       54.78       66.22     16.55 o 
   7  18   5      691.27      794.04     27.31 o 
   8  18   5      324.83      307.73     27.56 o 
   9  18   5       54.82       57.50     19.85 o 
  10  18   5        9.35       20.84     19.48 o 
  11  18   5      513.15      657.70     31.11 o 
   1  19   5      116.85      106.84     16.71 o 
   2  19   5      193.46      171.23     18.09 o 
   3  19   5       69.18       83.56     18.05 o 
   4  19   5       24.06       48.74     17.95 o 
   5  19   5        2.32      -16.09     16.09 o 
   6  19   5      145.71      180.92     19.18 o 
   7  19   5       93.44       85.54     18.46 o 
   8  19   5       12.47       35.65     19.03 o 
   9  19   5       38.54       61.67     20.66 o 
  10  19   5        0.98        0.53     22.04 o 
   1  20   5       47.06       84.94     17.43 o 
   2  20   5      543.45      499.22     24.86 o 
   3  20   5      229.94      241.42     24.91 o 
   4  20   5       67.90       69.61     18.75 o 
   5  20   5       23.85       19.47     17.71 o 
   6  20   5       52.88       75.88     18.67 o 
   7  20   5       88.71       82.24     19.68 o 
   8  20   5      717.58      702.33     30.56 o 
   1  21   5       36.34       32.38     17.18 o 
   2  21   5      387.50      415.19     27.82 o 
   3  21   5      247.17      254.67     22.03 o 
   4  21   5       70.09       53.25     19.25 o 
   5  21   5       47.11       52.69     19.89 o 
   6  21   5      101.23      135.87     21.63 o 
   1  22   5       12.50       -4.33     19.33 o 
   2  22   5        1.36       24.32     19.29 o 
   3  22   5      365.94      390.33     33.31 o 
   0   0   6     1609.89     1521.75     41.45 o 
   1   0   6     5777.50     5744.78     75.91 o 
   2   0   6      954.24      906.92     22.78 o 
   3   0   6     4061.70     4113.27     57.56 o 
   4   0   6    10341.16     9435.46    124.35 o 
   5   0   6     6906.32     6609.71    118.21 o 
   6   0   6       51.77      119.86     12.57 o 
   7   0   6      221.43      237.79     17.09 o 
   8   0   6     1333.41     1588.28     35.35 o 
   9   0   6     3776.56     3735.73     80.60 o 
  10   0   6     2129.66     2013.41     42.08 o 
  11   0   6     2069.25     1956.34     50.72 o 
  12   0   6       39.99       89.08     18.86 o 
  13   0   6      294.30      236.00     22.12 o 
  14   0   6     1157.76     1240.99     38.51 o 
  15   0   6     1885.91     1802.49     53.76 o 
  16   0   6       53.78       11.09     25.44 o 
  17   0   6        7.93        8.08     45.25 o 
  18   0   6      330.80      423.12     36.58 o 
   0   1   6     3360.21     3299.51     48.53 o 
   1   1   6     1722.28     1475.93     20.11 o 
   2   1   6       93.26      121.84      8.42 o 
   3   1   6       66.65       72.32      7.96 o 
   4   1   6      796.92      797.93     16.84 o 
   5   1   6     2105.26     1995.83     24.39 o 
   6   1   6      603.13      558.15     14.98 o 
   7   1   6      322.46      290.62     16.88 o 
   8   1   6       51.03       81.00     10.61 o 
   9   1   6     2160.73     2228.22     30.63 o 
  10   1   6      185.87      162.75     13.36 o 
  11   1   6        3.75       11.59     11.73 o 
  12   1   6        0.25        8.61     12.20 o 
  13   1   6     1026.65     1127.41     25.31 o 
  14   1   6      163.54      180.85     15.80 o 
  15   1   6       10.40       10.77     14.97 o 
  16   1   6      133.19      138.45     19.62 o 
  17   1   6       77.90      140.09     24.96 o 
  18   1   6      138.46      140.58     21.67 o 
   0   2   6      615.08      634.61     27.37 o 
   1   2   6      150.56      152.82      8.73 o 
   2   2   6       42.83       29.60      7.47 o 
   3   2   6       45.21       32.22      7.48 o 
   4   2   6      161.11      135.26      8.74 o 
   5   2   6      238.83      238.29     10.37 o 
   6   2   6      160.82      101.03      9.31 o 
   7   2   6      136.81      129.92     12.52 o 
   8   2   6      336.52      367.72     17.23 o 
   9   2   6      362.78      366.42     14.83 o 
  10   2   6      108.55      117.08     12.59 o 
  11   2   6      213.51      196.34     14.59 o 
  12   2   6       51.37       51.12     12.52 o 
  13   2   6        2.27        1.49     13.03 o 
  14   2   6       53.11       56.46     14.53 o 
  15   2   6       82.95       93.20     15.85 o 
  16   2   6        1.51       14.26     16.70 o 
  17   2   6       39.24       49.24     19.31 o 
  18   2   6       67.45       50.31     20.02 o 
   0   3   6     3251.09     3327.94     61.24 o 
   1   3   6     3354.47     2741.06     29.83 o 
   2   3   6     2040.48     2012.93     24.46 o 
   3   3   6      122.96      166.09     12.94 o 
   4   3   6     3897.61     3803.08     39.34 o 
   5   3   6     5509.09     5317.99     53.42 o 
   6   3   6     1969.87     1949.51     25.90 o 
   7   3   6      273.97      199.53     11.04 o 
   8   3   6      181.55      255.72     11.68 o 
   9   3   6     4348.23     4195.39     47.99 o 
  10   3   6     2140.97     2004.06     37.49 o 
  11   3   6      240.48      193.71     14.77 o 
  12   3   6       35.19       81.93     14.18 o 
  13   3   6     2569.29     2799.35     40.86 o 
  14   3   6     1293.52     1285.15     27.15 o 
  15   3   6      181.92      198.15     18.24 o 
  16   3   6       88.91       86.99     17.62 o 
  17   3   6      273.40      376.96     24.05 o 
  18   3   6      209.81      268.57     26.76 o 
   0   4   6     1692.61     1533.73     26.64 o 
   1   4   6     1520.21     1463.67     20.04 o 
   2   4   6      661.55      554.87     13.68 o 
   3   4   6     1062.35     1117.48     17.83 o 
   4   4   6     5290.54     5069.51     48.75 o 
   5   4   6     1367.48     1297.34     20.43 o 
   6   4   6      351.42      348.07     12.75 o 
   7   4   6       34.30       56.37      9.54 o 
   8   4   6      864.56     1010.42     20.54 o 
   9   4   6     1439.85     1418.35     22.87 o 
  10   4   6     2304.03     2229.49     31.96 o 
  11   4   6      474.33      450.43     18.81 o 
  12   4   6       46.75       53.02     13.93 o 
  13   4   6       74.22       75.99     14.81 o 
  14   4   6     1135.67     1210.84     28.89 o 
  15   4   6      545.60      512.09     23.80 o 
  16   4   6       32.59       28.68     17.03 o 
  17   4   6        8.10      -20.31     20.31 o 
  18   4   6      229.11      240.36     28.65 o 
   0   5   6      114.73      104.38     10.99 o 
   1   5   6       93.74       55.85      7.78 o 
   2   5   6       90.82       90.27      8.38 o 
   3   5   6      135.43      164.33      9.20 o 
   4   5   6        3.28       14.05      8.30 o 
   5   5   6       72.34       74.99      9.98 o 
   6   5   6       16.60       20.21      8.44 o 
   7   5   6       85.52       54.05      8.96 o 
   8   5   6       19.00       10.94      9.66 o 
   9   5   6        6.45       14.26      9.92 o 
  10   5   6      195.37      189.13     13.27 o 
  11   5   6       84.14       50.77     13.30 o 
  12   5   6       60.71       67.12     13.90 o 
  13   5   6        7.73       -9.97     14.60 o 
  14   5   6       20.98       26.76     15.76 o 
  15   5   6      200.25      220.21     20.49 o 
  16   5   6        0.47      -17.82     17.82 o 
  17   5   6       25.03       38.60     21.36 o 
   0   6   6     4746.96     4495.04     57.88 o 
   1   6   6      928.54      878.96     16.16 o 
   2   6   6       55.97       60.98      8.29 o 
   3   6   6      178.06      187.19     10.32 o 
   4   6   6     2419.72     2199.30     28.71 o 
   5   6   6     1406.78     1434.88     20.76 o 
   6   6   6     1866.31     1518.10     22.11 o 
   7   6   6      242.65      201.83     13.75 o 
   8   6   6     1472.18     1523.84     23.63 o 
   9   6   6      795.47      847.22     19.15 o 
  10   6   6     1515.03     1435.46     24.27 o 
  11   6   6      723.54      688.81     24.55 o 
  12   6   6      202.34      262.07     16.43 o 
  13   6   6       68.29       71.82     15.44 o 
  14   6   6      755.33      888.43     28.26 o 
  15   6   6      264.35      179.55     19.55 o 
  16   6   6        1.16        9.63     18.69 o 
  17   6   6       74.13       89.40     20.72 o 
   0   7   6      509.34      533.20     19.50 o 
   1   7   6     1060.61     1008.74     19.65 o 
   2   7   6     1838.03     1728.47     22.82 o 
   3   7   6      212.27      207.08     10.83 o 
   4   7   6     3770.59     3528.58     39.25 o 
   5   7   6     1839.66     1720.71     29.71 o 
   6   7   6      660.13      722.23     18.10 o 
   7   7   6        8.76       13.28      9.40 o 
   8   7   6       76.65       84.46     10.62 o 
   9   7   6     1897.24     1914.29     29.17 o 
  10   7   6     2510.58     2386.57     36.78 o 
  11   7   6      143.86      104.15     13.58 o 
  12   7   6       40.03       65.79     14.71 o 
  13   7   6      737.47      890.23     25.25 o 
  14   7   6      880.99      844.72     30.27 o 
  15   7   6      183.48      196.03     20.51 o 
  16   7   6      195.36      142.78     21.50 o 
  17   7   6      104.18      196.50     30.34 o 
   0   8   6       88.57      112.32     14.88 o 
   1   8   6       37.56       45.98      7.97 o 
   2   8   6       59.10       29.11      9.09 o 
   3   8   6       95.01       98.59      9.90 o 
   4   8   6       44.93       14.18      8.62 o 
   5   8   6      346.66      299.43     12.14 o 
   6   8   6      374.71      408.08     15.24 o 
   7   8   6      647.41      683.28     17.74 o 
   8   8   6        9.21       15.17     10.15 o 
   9   8   6        3.44      -10.31     10.31 o 
  10   8   6      224.78      194.58     13.25 o 
  11   8   6       31.10       22.41     11.95 o 
  12   8   6       17.23       26.97     14.26 o 
  13   8   6       26.05       29.34     16.12 o 
  14   8   6      125.34      109.67     18.24 o 
  15   8   6        4.78       -7.44     18.11 o 
  16   8   6       30.83        5.49     19.09 o 
   0   9   6     2649.31     2530.79     41.50 o 
   1   9   6     1214.48     1089.07     17.77 o 
   2   9   6       35.57       53.25      9.42 o 
   3   9   6     1067.54     1044.34     18.29 o 
   4   9   6      947.42     1018.83     21.14 o 
   5   9   6      892.61      772.67     18.94 o 
   6   9   6      602.67      529.78     16.09 o 
   7   9   6      255.71      254.06     12.64 o 
   8   9   6      103.50      144.12     11.91 o 
   9   9   6      617.17      650.06     18.52 o 
  10   9   6     1070.38      985.93     22.42 o 
  11   9   6       31.37       11.16     12.13 o 
  12   9   6        3.54       22.12     15.34 o 
  13   9   6      237.50      256.63     20.65 o 
  14   9   6      163.00      159.19     20.82 o 
  15   9   6      291.18      344.48     24.70 o 
  16   9   6      431.98      422.68     26.97 o 
   0  10   6     1871.12     1551.93     35.14 o 
   1  10   6     1945.56     1931.83     30.15 o 
   2  10   6      749.63      622.28     21.55 o 
   3  10   6      128.27      181.18     13.25 o 
   4  10   6     1914.68     1969.90     27.59 o 
   5  10   6     2434.40     2462.43     31.64 o 
   6  10   6     1430.68     1330.75     23.82 o 
   7  10   6       21.86       32.94     11.44 o 
   8  10   6      498.01      569.56     18.71 o 
   9  10   6      269.52      318.98     20.85 o 
  10  10   6     1153.99     1101.48     24.61 o 
  11  10   6      565.58      529.61     27.62 o 
  12  10   6      244.06      296.35     17.62 o 
  13  10   6      294.02      298.85     24.59 o 
  14  10   6      635.76      662.12     31.00 o 
  15  10   6      248.06      214.54     24.74 o 
  16  10   6       15.90       65.17     26.37 o 
   0  11   6      120.38      101.88     15.46 o 
   1  11   6      317.93      386.82     15.42 o 
   2  11   6        2.64        4.57     10.33 o 
   3  11   6      524.96      531.64     17.83 o 
   4  11   6      237.41      203.12     13.25 o 
   5  11   6      112.34      136.23     13.27 o 
   6  11   6      240.33      221.55     14.63 o 
   7  11   6       10.81        9.71     12.56 o 
   8  11   6       58.47       92.52     13.77 o 
   9  11   6      507.92      564.29     21.00 o 
  10  11   6       57.70       49.47     14.72 o 
  11  11   6       49.03       35.40     15.09 o 
  12  11   6      211.30      274.05     22.89 o 
  13  11   6       11.44       -8.83     19.13 o 
  14  11   6       22.24       45.14     21.13 o 
  15  11   6      283.15      314.12     26.59 o 
   0  12   6     1920.25     1921.19     56.22 o 
   1  12   6      611.88      593.74     17.99 o 
   2  12   6       20.64       26.30     10.57 o 
   3  12   6      257.48      286.75     14.23 o 
   4  12   6     1821.53     1780.58     28.54 o 
   5  12   6     1213.03     1177.84     25.24 o 
   6  12   6        4.51       24.13     12.58 o 
   7  12   6       16.43       29.72     13.23 o 
   8  12   6      170.25      158.21     14.81 o 
   9  12   6      725.56      736.45     22.99 o 
  10  12   6      384.04      390.19     18.72 o 
  11  12   6      158.57      161.86     20.18 o 
  12  12   6       84.40      103.81     17.89 o 
  13  12   6      192.32      256.71     25.62 o 
  14  12   6       87.08       94.03     22.90 o 
  15  12   6      180.20      162.57     24.99 o 
   0  13   6     1839.86     1749.13     40.09 o 
   1  13   6     1730.48     1813.56     30.44 o 
   2  13   6       19.43       58.70     12.11 o 
   3  13   6     1363.66     1334.66     25.15 o 
   4  13   6     1334.21     1326.65     25.17 o 
   5  13   6     1898.62     1720.05     30.32 o 
   6  13   6      385.76      394.14     21.19 o 
   7  13   6      376.86      383.71     18.03 o 
   8  13   6      258.95      280.17     16.95 o 
   9  13   6      725.15      838.37     24.40 o 
  10  13   6      867.78      766.71     24.57 o 
  11  13   6      288.52      283.94     18.90 o 
  12  13   6        4.76        7.53     16.95 o 
  13  13   6      289.31      419.07     24.93 o 
  14  13   6      180.04      173.65     26.20 o 
   0  14   6       12.07        2.45     16.67 o 
   1  14   6      834.41      810.90     22.64 o 
   2  14   6      658.55      575.22     19.33 o 
   3  14   6       24.64       27.51     11.87 o 
   4  14   6      294.70      351.24     16.98 o 
   5  14   6      718.10      695.95     22.56 o 
   6  14   6      210.66      244.26     16.29 o 
   7  14   6       17.46       33.27     14.13 o 
   8  14   6        4.54        6.34     14.29 o 
   9  14   6       82.85       65.34     15.53 o 
  10  14   6      248.46      306.16     19.06 o 
  11  14   6       75.49       61.22     17.62 o 
  12  14   6      173.83      247.16     19.74 o 
  13  14   6      109.14       61.34     19.78 o 
   0  15   6      297.15      279.88     21.65 o 
   1  15   6      107.26      111.05     13.59 o 
   2  15   6      139.26      149.92     15.98 o 
   3  15   6       14.87       18.02     12.18 o 
   4  15   6      146.03      188.73     18.27 o 
   5  15   6      514.89      448.00     20.67 o 
   6  15   6      489.77      411.22     19.05 o 
   7  15   6       46.31       19.61     14.56 o 
   8  15   6      108.77       92.84     15.93 o 
   9  15   6       35.49       29.57     15.30 o 
  10  15   6      334.71      352.36     19.93 o 
  11  15   6       28.49       46.39     19.28 o 
  12  15   6      106.05      150.77     26.62 o 
   0  16   6     1262.97     1301.00     60.25 o 
   1  16   6      415.89      429.36     19.63 o 
   2  16   6       16.02       17.71     14.08 o 
   3  16   6        4.75       22.53     15.21 o 
   4  16   6      852.65      962.58     25.49 o 
   5  16   6      782.20      775.26     24.89 o 
   6  16   6       80.14       64.46     15.92 o 
   7  16   6      228.04      236.59     19.00 o 
   8  16   6      146.19      165.00     19.94 o 
   9  16   6      794.85      830.99     30.31 o 
  10  16   6      548.19      615.27     30.83 o 
  11  16   6      192.54      178.18     23.80 o 
   0  17   6      217.90      233.71     25.94 o 
   1  17   6      292.71      308.31     22.14 o 
   2  17   6      105.15      114.74     18.27 o 
   3  17   6      143.60      159.33     20.86 o 
   4  17   6      555.87      619.01     35.59 o 
   5  17   6      660.81      633.02     31.63 o 
   6  17   6      201.59      211.17     20.47 o 
   7  17   6      144.10      160.81     20.46 o 
   8  17   6       80.86       79.76     19.77 o 
   9  17   6       47.16       82.27     20.10 o 
  10  17   6      411.93      450.46     28.06 o 
   0  18   6       45.96        4.82     23.31 o 
   1  18   6       29.56       14.57     16.12 o 
   2  18   6      125.59      111.69     21.02 o 
   3  18   6        3.68      -16.14     18.67 o 
   4  18   6       14.17       31.76     20.04 o 
   5  18   6      161.81      168.91     25.39 o 
   6  18   6       12.65      -18.14     18.14 o 
   7  18   6       51.99       62.50     24.24 o 
   8  18   6       31.46        3.10     19.15 o 
   9  18   6        2.52      -12.56     23.45 o 
   0  19   6      304.67      327.86     35.67 o 
   1  19   6      427.15      433.00     22.55 o 
   2  19   6        9.56       34.76     20.59 o 
   3  19   6      163.24      171.48     26.91 o 
   4  19   6      187.77      172.95     23.06 o 
   5  19   6      510.22      558.69     42.87 o 
   6  19   6       83.79       66.05     22.44 o 
   7  19   6       33.19       26.03     19.92 o 
   0  20   6      755.56      849.98     41.21 o 
   1  20   6       30.56       61.60     21.89 o 
   2  20   6        1.08      -20.34     20.34 o 
   3  20   6       13.49        6.87     21.05 o 
   4  20   6      427.38      464.63     28.22 o 
   5  20   6      172.70      181.99     29.28 o 
   1   1   7      141.77      172.69     10.36 o 
   2   1   7     2514.84     2290.69     27.78 o 
   3   1   7     2119.78     2172.02     26.89 o 
   4   1   7     1431.81     1171.47     19.83 o 
   5   1   7      440.93      458.43     15.67 o 
   6   1   7     1030.81     1055.39     21.72 o 
   7   1   7     1959.21     1880.44     31.27 o 
   8   1   7      706.69      609.30     19.69 o 
   9   1   7      765.08      584.26     21.44 o 
  10   1   7      247.26      308.93     18.19 o 
  11   1   7     1647.74     1807.39     42.17 o 
  12   1   7      688.29      645.73     26.05 o 
  13   1   7      139.38      129.42     18.11 o 
  14   1   7       67.58       95.45     19.14 o 
  15   1   7      153.14      103.68     19.99 o 
  16   1   7      811.25      915.78     34.89 o 
   1   2   7     2488.63     2276.08     27.74 o 
   2   2   7     2776.07     2805.08     32.05 o 
   3   2   7       74.04       84.30     10.73 o 
   4   2   7      931.95      931.40     19.25 o 
   5   2   7       11.60       23.62      9.94 o 
   6   2   7     2286.73     2434.20     36.23 o 
   7   2   7     3288.82     2964.32     40.90 o 
   8   2   7     1509.30     1467.55     27.49 o 
   9   2   7       12.56       28.10     13.73 o 
  10   2   7        6.75        6.09     14.18 o 
  11   2   7      815.20      954.12     29.68 o 
  12   2   7     2149.75     2042.76     38.06 o 
  13   2   7      301.97      228.84     19.71 o 
  14   2   7      135.13      105.09     19.59 o 
  15   2   7       48.39       84.55     19.65 o 
  16   2   7      279.32      298.73     25.47 o 
   1   3   7      143.44      146.31     10.08 o 
   2   3   7       32.21       26.02      8.90 o 
   3   3   7        2.54       -2.15      8.78 o 
   4   3   7      284.43      222.93     11.85 o 
   5   3   7      492.85      462.03     15.50 o 
   6   3   7       10.94       12.25      9.91 o 
   7   3   7      125.48      125.75     12.44 o 
   8   3   7        1.34        2.56     12.26 o 
   9   3   7      187.88      186.14     14.88 o 
  10   3   7        4.93        5.75     14.54 o 
  11   3   7      186.42      170.24     17.45 o 
  12   3   7       10.52        6.95     16.24 o 
  13   3   7       20.85       40.11     17.12 o 
  14   3   7       39.15       67.51     18.32 o 
  15   3   7        3.86      -19.56     19.56 o 
  16   3   7       48.65       66.37     22.53 o 
   1   4   7      202.75      180.47     10.50 o 
   2   4   7     2175.36     2157.85     27.26 o 
   3   4   7     1745.92     1518.45     24.32 o 
   4   4   7       62.48       50.30     10.34 o 
   5   4   7      563.16      558.75     16.63 o 
   6   4   7      798.50      827.54     18.77 o 
   7   4   7     1060.33      982.98     21.60 o 
   8   4   7      499.72      482.05     18.97 o 
   9   4   7        0.91       19.04     13.06 o 
  10   4   7       28.63       38.71     14.96 o 
  11   4   7      706.10      791.62     25.65 o 
  12   4   7      207.62      206.63     22.16 o 
  13   4   7       42.44       24.27     17.06 o 
  14   4   7      252.04      225.79     20.88 o 
  15   4   7      411.10      516.03     27.55 o 
  16   4   7       85.67       85.47     28.57 o 
   1   5   7      994.40     1010.06     18.37 o 
   2   5   7     2257.36     1986.13     25.89 o 
   3   5   7     4442.85     4375.51     47.15 o 
   4   5   7      356.64      278.41     12.98 o 
   5   5   7       48.70       64.06     10.74 o 
   6   5   7      932.91      973.79     20.61 o 
   7   5   7     2644.14     2600.97     35.05 o 
   8   5   7      541.37      497.85     22.29 o 
   9   5   7      553.19      478.84     19.45 o 
  10   5   7      539.82      681.86     26.25 o 
  11   5   7     1525.71     1650.40     33.67 o 
  12   5   7      459.86      466.50     30.93 o 
  13   5   7      595.48      527.56     29.53 o 
  14   5   7       68.44      103.86     19.48 o 
  15   5   7      117.36      124.50     26.53 o 
  16   5   7      505.35      644.55     45.62 o 
   1   6   7      751.94      745.80     16.78 o 
   2   6   7      241.04      250.91     12.53 o 
   3   6   7      401.81      376.73     14.44 o 
   4   6   7      171.88      193.63     13.41 o 
   5   6   7       10.48       25.94     10.21 o 
   6   6   7       52.69       58.21     11.17 o 
   7   6   7     1050.35     1038.09     22.26 o 
   8   6   7      209.12      208.95     14.13 o 
   9   6   7        2.49      -13.23     13.23 o 
  10   6   7        6.27      -13.77     13.77 o 
  11   6   7      324.06      373.88     22.60 o 
  12   6   7      156.92      149.41     18.32 o 
  13   6   7      166.43      173.86     19.88 o 
  14   6   7       22.31       48.47     20.31 o 
  15   6   7       50.62       10.43     21.22 o 
   1   7   7      440.80      443.32     14.51 o 
   2   7   7      770.21      646.24     21.24 o 
   3   7   7      688.47      659.68     17.88 o 
   4   7   7        3.14        3.70     10.32 o 
   5   7   7        8.03        9.29     10.52 o 
   6   7   7      502.21      510.77     21.03 o 
   7   7   7      380.21      363.89     16.00 o 
   8   7   7       34.88       51.67     12.49 o 
   9   7   7       66.40       30.90     12.89 o 
  10   7   7      155.95      156.87     16.06 o 
  11   7   7      165.16      199.68     18.71 o 
  12   7   7      222.00      198.76     22.59 o 
  13   7   7      223.11      204.28     20.11 o 
  14   7   7       19.27       35.34     20.49 o 
  15   7   7       62.45       68.22     21.79 o 
   1   8   7     1252.46     1240.46     21.80 o 
   2   8   7     2190.56     2177.99     29.69 o 
   3   8   7     2697.62     2465.42     32.25 o 
   4   8   7      989.36     1016.57     20.93 o 
   5   8   7       79.26      132.75     17.09 o 
   6   8   7     1059.34     1092.01     23.24 o 
   7   8   7     2314.79     2183.36     33.29 o 
   8   8   7     1594.88     1561.84     27.82 o 
   9   8   7       42.04       34.01     13.16 o 
  10   8   7      110.84      130.20     19.21 o 
  11   8   7     1295.21     1395.63     32.04 o 
  12   8   7      967.34     1032.33     30.66 o 
  13   8   7       97.64       85.68     20.79 o 
  14   8   7       13.24       34.75     22.47 o 
  15   8   7      515.72      679.91     43.49 o 
   1   9   7      563.32      526.44     17.34 o 
   2   9   7      647.25      658.36     18.05 o 
   3   9   7      995.37      941.54     20.56 o 
   4   9   7      129.32      135.65     13.21 o 
   5   9   7      254.53      258.73     15.37 o 
   6   9   7     1182.49     1220.64     25.95 o 
   7   9   7      690.78      723.94     26.03 o 
   8   9   7      241.17      250.93     16.51 o 
   9   9   7      131.30      191.40     19.75 o 
  10   9   7      119.21      219.49     17.07 o 
  11   9   7      231.16      201.88     20.13 o 
  12   9   7      625.74      775.40     30.45 o 
  13   9   7      311.20      264.04     25.07 o 
  14   9   7       12.36       15.58     22.00 o 
   1  10   7       70.05       86.02     14.59 o 
   2  10   7      412.28      423.55     16.99 o 
   3  10   7        1.54        3.26     14.11 o 
   4  10   7        1.49        7.15     12.79 o 
   5  10   7        1.57        5.79     13.71 o 
   6  10   7      323.12      347.90     18.68 o 
   7  10   7      196.67      162.77     16.78 o 
   8  10   7       43.94       50.52     15.75 o 
   9  10   7        5.03        4.26     15.42 o 
  10  10   7        1.17      -11.58     15.75 o 
  11  10   7        1.40       13.60     18.73 o 
  12  10   7      144.24      190.62     28.52 o 
  13  10   7       78.62      120.80     25.93 o 
  14  10   7       23.46       12.31     28.19 o 
   1  11   7      520.90      535.22     22.47 o 
   2  11   7      901.10      848.64     27.22 o 
   3  11   7     1058.25     1050.42     25.11 o 
   4  11   7       24.34       27.50     14.00 o 
   5  11   7       23.77       39.29     15.05 o 
   6  11   7      848.51      905.25     26.37 o 
   7  11   7      617.26      657.78     26.43 o 
   8  11   7      286.93      259.58     18.60 o 
   9  11   7      265.19      333.41     20.33 o 
  10  11   7      276.83      358.95     22.29 o 
  11  11   7      241.55      271.44     23.48 o 
  12  11   7      424.47      481.60     31.43 o 
  13  11   7      384.85      427.82     36.79 o 
   1  12   7      700.93      690.06     25.70 o 
   2  12   7      227.77      223.54     17.26 o 
   3  12   7      174.68      150.24     15.65 o 
   4  12   7     1527.76     1599.97     32.56 o 
   5  12   7      236.93      172.88     17.42 o 
   6  12   7      218.73      223.15     20.38 o 
   7  12   7      481.32      541.41     23.62 o 
   8  12   7     1223.73     1215.02     30.40 o 
   9  12   7        0.30      -11.66     16.29 o 
  10  12   7       46.52       55.31     17.90 o 
  11  12   7      198.87      208.03     20.67 o 
  12  12   7      879.61      952.02     39.11 o 
   1  13   7        4.73       29.50     15.83 o 
   2  13   7        2.69        0.12     15.08 o 
   3  13   7      235.67      217.68     18.03 o 
   4  13   7      120.14      121.31     19.08 o 
   5  13   7        4.33       11.37     15.53 o 
   6  13   7      473.46      519.38     25.39 o 
   7  13   7       33.50       26.04     16.06 o 
   8  13   7        1.30      -14.31     16.75 o 
   9  13   7       10.55       -2.85     16.74 o 
  10  13   7       63.47       34.56     17.64 o 
  11  13   7       27.21       61.28     19.51 o 
  12  13   7      351.82      409.37     48.76 o 
   1  14   7      219.79      229.79     18.58 o 
   2  14   7     1141.12     1171.01     29.59 o 
   3  14   7      256.08      257.05     19.88 o 
   4  14   7       21.28       13.10     14.69 o 
   5  14   7       45.39       41.12     20.19 o 
   6  14   7      268.58      277.04     19.81 o 
   7  14   7      390.30      422.57     22.13 o 
   8  14   7      195.66      172.08     19.12 o 
   9  14   7       99.60      116.43     18.97 o 
  10  14   7        1.40       -0.10     18.23 o 
  11  14   7        9.79        8.14     21.79 o 
   1  15   7      339.50      330.19     20.54 o 
   2  15   7      591.96      683.27     25.55 o 
   3  15   7      794.64      791.66     29.57 o 
   4  15   7        2.45       10.85     17.24 o 
   5  15   7      311.04      333.57     20.74 o 
   6  15   7      160.87      165.13     18.69 o 
   7  15   7      128.94      121.71     19.22 o 
   8  15   7      664.38      621.28     31.20 o 
   9  15   7       86.29      107.22     19.45 o 
  10  15   7      201.88      246.99     23.39 o 
   1  16   7      101.94      126.06     18.37 o 
   2  16   7       60.61       60.30     20.01 o 
   3  16   7        4.11      -14.23     17.31 o 
   4  16   7      150.45      174.97     22.89 o 
   5  16   7      230.88      207.11     23.51 o 
   6  16   7        8.69       -2.03     19.06 o 
   7  16   7       64.92       84.66     20.46 o 
   8  16   7       43.59       43.04     19.52 o 
   1  17   7      195.95      196.05     23.06 o 
   2  17   7      548.54      583.55     30.09 o 
   3  17   7      686.28      679.19     33.05 o 
   4  17   7       10.41        7.62     21.55 o 
   5  17   7      123.93      137.66     24.01 o 
   6  17   7       82.09       99.12     25.44 o 
   7  17   7      312.49      352.76     28.93 o 
   1  18   7      235.86      297.30     25.33 o 
   2  18   7      645.60      651.04     34.42 o 
   3  18   7      302.79      290.46     28.16 o 
   4  18   7       16.99      -19.96     24.17 o 
   5  18   7       71.61      158.87     44.13 o 
   0   0   8       31.65        7.69     20.24 o 
   1   0   8     2509.18     2415.38     43.08 o 
   2   0   8       33.19       48.98     14.94 o 
   3   0   8     1394.99     1482.60     33.32 o 
   4   0   8     1359.02     1266.41     35.38 o 
   5   0   8     1732.58     1824.43     42.24 o 
   6   0   8       35.50       40.86     26.14 o 
   7   0   8       37.14       46.15     18.91 o 
   8   0   8     1080.41     1094.95     38.27 o 
   9   0   8     1346.01     1393.78     61.00 o 
  10   0   8      762.37      745.83     37.22 o 
  11   0   8      316.30      295.02     28.97 o 
  12   0   8      122.39      133.79     27.83 o 
  13   0   8       19.48       44.58     27.16 o 
  14   0   8      316.47      371.09     42.84 o 
   0   1   8      344.89      342.26     19.67 o 
   1   1   8     1552.92     1450.26     23.18 o 
   2   1   8      149.26      178.79     11.94 o 
   3   1   8      640.02      619.08     21.08 o 
   4   1   8      386.50      375.84     15.34 o 
   5   1   8      593.14      584.07     19.52 o 
   6   1   8      336.98      314.23     16.05 o 
   7   1   8       69.65       81.80     14.98 o 
   8   1   8      105.95      115.61     16.12 o 
   9   1   8       94.44      108.14     16.69 o 
  10   1   8      206.51      207.02     19.08 o 
  11   1   8        0.63        0.61     16.73 o 
  12   1   8       30.13       14.74     18.53 o 
  13   1   8      235.60      288.88     25.78 o 
  14   1   8      207.78      236.59     22.59 o 
   0   2   8       13.88        6.66     13.96 o 
   1   2   8       61.59       61.45     10.90 o 
   2   2   8        7.62       11.66     10.14 o 
   3   2   8        2.57      -10.67     10.67 o 
   4   2   8        9.90        5.43     10.93 o 
   5   2   8      338.92      396.92     16.74 o 
   6   2   8       36.29       45.36     12.70 o 
   7   2   8        2.31        1.81     13.44 o 
   8   2   8      102.40       95.15     15.16 o 
   9   2   8      132.40      146.48     17.48 o 
  10   2   8       26.58       -2.27     16.19 o 
  11   2   8       94.75       56.59     17.84 o 
  12   2   8        8.40       49.48     18.29 o 
  13   2   8       70.69       63.65     23.42 o 
  14   2   8       54.54       84.39     20.42 o 
   0   3   8     3179.65     3177.17     51.73 o 
   1   3   8     1914.32     1797.57     25.94 o 
   2   3   8       90.24      142.70     13.35 o 
   3   3   8      880.48      885.86     20.67 o 
   4   3   8      803.95      801.12     20.56 o 
   5   3   8      485.60      408.91     16.22 o 
   6   3   8     2535.08     2324.42     34.21 o 
   7   3   8        5.87       38.39     14.02 o 
   8   3   8      673.70      791.93     23.75 o 
   9   3   8      333.57      342.99     19.90 o 
  10   3   8     1496.87     1487.61     33.02 o 
  11   3   8       32.45       53.16     17.79 o 
  12   3   8        2.85       -3.60     18.32 o 
  13   3   8      123.93      200.90     21.60 o 
  14   3   8      889.65      917.43     46.37 o 
   0   4   8      353.89      327.67     19.19 o 
   1   4   8     1033.63     1033.33     19.89 o 
   2   4   8       99.16       76.64     12.03 o 
   3   4   8      232.36      248.13     14.01 o 
   4   4   8     1530.31     1504.62     28.34 o 
   5   4   8     1165.47     1139.57     22.89 o 
   6   4   8       87.18       66.25     13.42 o 
   7   4   8       45.61       29.09     13.99 o 
   8   4   8      632.54      676.73     23.13 o 
   9   4   8      553.08      563.90     24.12 o 
  10   4   8      459.52      445.10     22.38 o 
  11   4   8      297.88      329.61     21.23 o 
  12   4   8       11.12        4.71     17.96 o 
  13   4   8       49.32       16.29     18.80 o 
  14   4   8      413.50      544.64     40.95 o 
   0   5   8      545.45      591.38     25.68 o 
   1   5   8        5.35        3.43     11.31 o 
   2   5   8        0.34        9.09     10.60 o 
   3   5   8       16.50       32.80     11.70 o 
   4   5   8      103.19       82.74     12.60 o 
   5   5   8       10.16        4.92     11.78 o 
   6   5   8       68.27       53.26     12.94 o 
   7   5   8        1.84      -13.50     13.50 o 
   8   5   8       32.92        7.55     14.60 o 
   9   5   8       41.15       21.11     15.12 o 
  10   5   8       38.63       26.78     16.72 o 
  11   5   8        3.31       -5.66     17.11 o 
  12   5   8        0.33        8.99     18.14 o 
  13   5   8        1.42        5.85     19.18 o 
   0   6   8     1050.25      975.53     31.86 o 
   1   6   8      858.69      867.36     25.49 o 
   2   6   8        2.76       -0.94     10.88 o 
   3   6   8       58.31       93.16     12.63 o 
   4   6   8      325.41      337.72     15.29 o 
   5   6   8     1951.41     2094.43     30.95 o 
   6   6   8      492.00      409.27     17.37 o 
   7   6   8       64.10       65.05     14.84 o 
   8   6   8      487.99      604.82     22.70 o 
   9   6   8     1241.02     1321.03     30.07 o 
  10   6   8      190.19      202.53     19.11 o 
  11   6   8      392.17      353.20     21.96 o 
  12   6   8        7.08        8.34     21.17 o 
  13   6   8      312.75      360.78     23.62 o 
   0   7   8     2502.72     2419.29     49.42 o 
   1   7   8      156.46      159.07     12.95 o 
   2   7   8        4.83        9.52     11.02 o 
   3   7   8      268.58      333.15     15.22 o 
   4   7   8      308.86      414.54     16.90 o 
   5   7   8       15.11       13.19     12.75 o 
   6   7   8     1888.07     1835.57     30.45 o 
   7   7   8       22.47       26.05     13.78 o 
   8   7   8      552.85      630.21     30.74 o 
   9   7   8      481.54      501.78     21.56 o 
  10   7   8      973.78      982.67     29.84 o 
  11   7   8       50.07       75.53     18.92 o 
  12   7   8        0.29      -15.05     18.55 o 
  13   7   8        8.57        2.93     24.63 o 
   0   8   8      129.08      129.16     19.34 o 
   1   8   8       25.43       21.18     13.00 o 
   2   8   8       24.14       10.15     11.99 o 
   3   8   8      249.49      294.57     16.45 o 
   4   8   8      162.95      179.00     14.09 o 
   5   8   8       18.50       15.45     12.97 o 
   6   8   8       13.97       23.29     13.29 o 
   7   8   8       28.02       13.31     14.48 o 
   8   8   8        6.40      -15.80     15.80 o 
   9   8   8       26.03        4.59     16.74 o 
  10   8   8       61.39       73.09     19.82 o 
  11   8   8       33.14       43.28     20.19 o 
  12   8   8       88.88      123.28     26.11 o 
   0   9   8     1476.56     1535.60     46.34 o 
   1   9   8      116.34       87.86     16.17 o 
   2   9   8       63.37       51.18     15.90 o 
   3   9   8       42.16       41.44     14.88 o 
   4   9   8     1005.89     1009.82     27.22 o 
   5   9   8      397.01      418.01     20.95 o 
   6   9   8      122.78      131.52     17.42 o 
   7   9   8      122.89      150.11     17.97 o 
   8   9   8      119.56      125.56     18.09 o 
   9   9   8      325.67      340.00     23.40 o 
  10   9   8       86.28       96.10     21.07 o 
  11   9   8        2.44       28.30     22.34 o 
  12   9   8      101.97       97.75     30.03 o 
   0  10   8     1841.15     1743.78     49.73 o 
   1  10   8     1045.69     1093.65     29.07 o 
   2  10   8        0.84       18.81     15.46 o 
   3  10   8      223.58      262.75     16.68 o 
   4  10   8      285.70      286.81     19.25 o 
   5  10   8     1100.61     1014.70     28.71 o 
   6  10   8      182.38      147.71     18.62 o 
   7  10   8      166.39      170.84     18.42 o 
   8  10   8      145.43      170.30     19.45 o 
   9  10   8     1335.30     1342.60     41.50 o 
  10  10   8        7.41        1.86     20.10 o 
  11  10   8      113.48       70.11     25.66 o 
   0  11   8      269.88      244.54     38.29 o 
   1  11   8        3.23       -9.43     16.10 o 
   2  11   8        4.38      -15.47     15.47 o 
   3  11   8       64.02       72.17     17.40 o 
   4  11   8       89.51       85.62     17.05 o 
   5  11   8       22.69       28.74     16.81 o 
   6  11   8       71.06       73.26     17.81 o 
   7  11   8       74.17       73.93     17.96 o 
   8  11   8       57.30       12.53     17.68 o 
   9  11   8      623.17      674.33     27.45 o 
  10  11   8       14.27      -14.34     19.84 o 
   0  12   8      119.49      107.15     24.84 o 
   1  12   8      347.85      391.66     21.56 o 
   2  12   8       17.00       15.50     18.26 o 
   3  12   8      181.31      214.72     20.57 o 
   4  12   8      225.05      253.18     21.83 o 
   5  12   8      416.72      469.69     22.82 o 
   6  12   8      130.45      108.02     18.71 o 
   7  12   8        2.17       14.76     17.26 o 
   8  12   8      138.93      138.44     20.29 o 
   9  12   8      242.11      241.97     21.65 o 
   0  13   8     1490.49     1534.56     49.63 o 
   1  13   8      165.65      175.63     19.01 o 
   2  13   8       18.00       24.70     17.35 o 
   3  13   8       43.28       69.50     18.99 o 
   4  13   8      687.15      808.35     29.36 o 
   5  13   8      945.04     1017.27     33.19 o 
   6  13   8      272.18      282.83     21.46 o 
   7  13   8       40.96       65.34     19.52 o 
   8  13   8      140.48      142.03     20.73 o 
   0  14   8      605.76      736.75     40.81 o 
   1  14   8      134.29      140.39     22.90 o 
   2  14   8        3.44        7.34     18.12 o 
   3  14   8       19.20        8.72     18.71 o 
   4  14   8      118.07      166.12     21.49 o 
   5  14   8      119.72       99.75     21.05 o 
   6  14   8        5.27       14.39     20.03 o 
   7  14   8       68.86       78.31     19.80 o 
   0  15   8      219.80      183.85     29.40 o 
   1  15   8       26.06       37.68     18.35 o 
   2  15   8        4.36        7.38     19.19 o 
   3  15   8        2.54      -19.12     19.12 o 
   4  15   8       42.38       81.25     20.33 o 
   5  15   8       28.39       57.11     20.87 o 
   0  16   8      217.04      281.80     31.86 o 
   1  16   8      171.70      230.57     21.79 o 
   2  16   8       15.89       63.97     24.88 o 
   3  16   8        7.32       -6.54     23.03 o 
   1   1   9      925.91      985.37     21.49 o 
   2   1   9     1265.77     1261.82     25.32 o 
   3   1   9     1259.72     1342.35     27.25 o 
   4   1   9       65.19       57.04     14.86 o 
   5   1   9      116.26      126.00     15.73 o 
   6   1   9      261.02      292.68     17.73 o 
   7   1   9     1115.64     1220.65     30.19 o 
   8   1   9        5.08        0.95     16.75 o 
   9   1   9       64.51       42.52     17.89 o 
  10   1   9       33.17       38.43     19.01 o 
  11   1   9      234.98      257.80     22.64 o 
   1   2   9        5.70       31.15     13.13 o 
   2   2   9     1861.56     2053.96     31.65 o 
   3   2   9       23.88       18.87     13.64 o 
   4   2   9      495.34      477.78     25.25 o 
   5   2   9      109.47      172.31     16.14 o 
   6   2   9      396.47      456.22     20.62 o 
   7   2   9      386.38      428.90     20.62 o 
   8   2   9     1539.21     1493.88     33.87 o 
   9   2   9        8.33       18.28     17.84 o 
  10   2   9      225.26      235.78     21.21 o 
  11   2   9      480.95      559.23     26.50 o 
   1   3   9       17.73        6.07     12.70 o 
   2   3   9      216.81      216.01     15.38 o 
   3   3   9        5.56       -5.12     12.96 o 
   4   3   9       15.83       -5.99     13.99 o 
   5   3   9        0.11      -13.79     14.28 o 
   6   3   9        0.59      -12.64     15.23 o 
   7   3   9       86.04      103.28     16.98 o 
   8   3   9        0.55        0.65     17.12 o 
   9   3   9        0.43      -17.98     17.98 o 
  10   3   9        7.16       10.87     18.37 o 
  11   3   9       12.94      -18.49     24.80 o 
   1   4   9       92.01       83.33     13.87 o 
   2   4   9      407.41      437.49     20.21 o 
   3   4   9      182.02      203.45     18.01 o 
   4   4   9       85.42       91.53     15.44 o 
   5   4   9      179.83      169.56     16.67 o 
   6   4   9      203.01      243.58     20.15 o 
   7   4   9      156.86      184.02     17.97 o 
   8   4   9      146.14      166.60     18.96 o 
   9   4   9       13.38       23.39     17.98 o 
  10   4   9        0.94       13.17     18.36 o 
  11   4   9      458.06      451.29     38.50 o 
   1   5   9      912.69     1003.48     24.73 o 
   2   5   9      262.46      260.17     15.98 o 
   3   5   9     1320.28     1316.69     23.86 o 
   4   5   9      117.22      129.63     14.42 o 
   5   5   9      231.40      228.53     17.73 o 
   6   5   9      588.84      667.15     24.21 o 
   7   5   9      709.09      718.55     25.47 o 
   8   5   9      131.11      154.58     17.99 o 
   9   5   9       54.40       -1.43     17.88 o 
  10   5   9        5.55       24.73     19.14 o 
   1   6   9      332.03      338.81     17.91 o 
   2   6   9      802.33      796.40     23.42 o 
   3   6   9       91.67      102.05     13.63 o 
   4   6   9       11.40       -4.84     13.71 o 
   5   6   9       10.02        0.82     15.37 o 
   6   6   9       87.21       83.19     16.73 o 
   7   6   9      207.92      178.42     18.24 o 
   8   6   9       64.19       74.68     17.40 o 
   9   6   9       12.25        3.73     18.41 o 
  10   6   9        0.08      -22.15     26.48 o 
   1   7   9       71.82       43.66     14.92 o 
   2   7   9       60.04       81.72     15.44 o 
   3   7   9      280.00      315.39     16.80 o 
   4   7   9        3.99       21.48     14.07 o 
   5   7   9        1.88       -1.62     14.53 o 
   6   7   9       28.71        0.92     16.04 o 
   7   7   9      163.68      139.45     18.09 o 
   8   7   9       50.37        9.76     18.18 o 
   9   7   9       46.72       43.11     20.51 o 
   1   8   9      118.02      106.02     21.36 o 
   2   8   9     1009.38     1069.67     30.70 o 
   3   8   9      901.98      942.74     33.80 o 
   4   8   9      267.93      270.64     20.51 o 
   5   8   9      357.30      383.78     24.09 o 
   6   8   9      471.68      528.28     26.99 o 
   7   8   9       48.95       47.99     20.76 o 
   8   8   9      621.29      615.22     29.82 o 
   9   8   9       32.49      -26.20     64.92 o 
   1   9   9       75.79      108.72     18.56 o 
   2   9   9        7.47       11.60     17.31 o 
   3   9   9      400.95      431.09     23.26 o 
   4   9   9       53.21       74.76     20.32 o 
   5   9   9       17.11       14.27     18.09 o 
   6   9   9      474.58      518.17     27.13 o 
   7   9   9      139.56      168.29     22.47 o 
   8   9   9        2.49       24.74     24.57 o 
   1  10   9       80.88       58.04     18.28 o 
   2  10   9       45.39       42.50     18.19 o 
   3  10   9        1.11       18.15     19.35 o 
   4  10   9      208.78      199.80     22.28 o 
   5  10   9        1.64       -6.46     19.37 o 
   6  10   9      122.76      145.90     20.35 o 
   7  10   9       33.18       80.82     25.03 o 
   1  11   9      172.21      214.01     21.03 o 
   2  11   9      125.02      145.27     20.48 o 
   3  11   9      511.07      587.92     28.73 o 
   4  11   9        0.43        6.17     20.05 o 
   5  11   9       60.28       13.80     18.74 o 
   6  11   9       76.61      106.97     25.85 o 
   1  12   9       17.33       36.31     19.19 o 
   2  12   9      320.85      356.15     32.01 o 
   3  12   9      412.68      445.01     25.52 o 
   4  12   9       48.32       61.35     22.20 o 
   1  13   9      116.09       90.63     26.28 o 
   0   0  10      209.85      232.28     41.25 o 
   1   0  10      505.20      554.09     31.35 o 
   2   0  10        7.09       -1.14     21.50 o 
   3   0  10       14.79       16.81     22.29 o 
   4   0  10      102.92      124.51     21.53 o 
   5   0  10     1427.59     1444.56     44.12 o 
   6   0  10        9.04       38.44     30.43 o 
   0   1  10      649.04      719.59     35.08 o 
   1   1  10       90.90       90.01     17.27 o 
   2   1  10       10.65       23.66     15.86 o 
   3   1  10        1.45        6.84     15.65 o 
   4   1  10      494.06      507.25     25.81 o 
   5   1  10       82.00       96.17     17.67 o 
   6   1  10       24.75        7.67     18.54 o 
   0   2  10       66.48       72.91     22.96 o 
   1   2  10       34.79       37.62     17.24 o 
   2   2  10        8.33        6.33     15.62 o 
   3   2  10        3.79      -15.45     15.45 o 
   4   2  10       57.34       66.26     16.90 o 
   5   2  10       34.42       31.38     17.52 o 
   6   2  10        0.02      -19.54     19.54 o 
   0   3  10     1141.53     1223.79     58.86 o 
   1   3  10      106.29      138.61     17.34 o 
   2   3  10       67.35       74.66     17.43 o 
   3   3  10        5.52       18.40     15.92 o 
   4   3  10     1392.42     1517.78     30.28 o 
   5   3  10       57.73       86.09     17.84 o 
   6   3  10      110.24      130.31     42.77 o 
   0   4  10       21.38      -22.10     22.10 o 
   1   4  10      418.77      425.13     20.66 o 
   2   4  10       39.26       26.01     17.17 o 
   3   4  10        3.12       -6.66     17.09 o 
   4   4  10      114.54      138.93     16.70 o 
   5   4  10      879.59      952.76     30.41 o 
   0   5  10       74.69       65.36     30.97 o 
   1   5  10        1.94        8.53     15.99 o 
   2   5  10       37.57        8.85     16.55 o 
   3   5  10        0.04       15.49     17.60 o 
   4   5  10       45.49       47.49     17.04 o 
   5   5  10        2.57       11.13     19.93 o 
   0   6  10      355.80      422.87     29.65 o 
   1   6  10      533.39      594.32     23.62 o 
   2   6  10        7.58       24.03     21.84 o 
   3   6  10      146.78      191.34     20.41 o 
   4   6  10      207.16      232.30     26.71 o 
   0   7  10      345.25      387.03     52.39 o 
   1   7  10        8.12      -13.81     22.70 o 
   2   7  10      105.55      142.64     27.03 o 
   3   7  10       27.89       83.80     28.68 o 
                                                 
